# Supplementary material for: 6-Chloro-3-nitro-N-(propan-2-yl)pyridin-2-amine
Source: Acta Crystallogr Sect E Struct Rep Online. 2011 May 20;67(Pt 6):o1480. doi: 10.1107/S1600536811018083 (PMC3120349; doi:10.1107/S1600536811018083)
Supplement: Supplementary file 1 [file e-67-o1480-sup1.cif]

##############################################################################
#                                                                            #
# This CIF contains the data in a paper accepted for publication in          #
# Acta Crystallographica Section E. It conforms to the requirements of       #
# Notes for Authors for Acta Crystallographica Section E, and has been       #
# peer reviewed under the auspices of the IUCr Commission on Journals.       #
#                                                                            #
# Full details of the Crystallographic Information File format               #
# are given in the paper "The Crystallographic Information File (CIF):       #
# a New Standard Archive File for Crystallography" by S. R. Hall, F. H.      #
# Allen and I. D. Brown [Acta Cryst. (1991), A47, 655-685].                  #
#                                                                            #
# The current version of the core CIF dictionary is obtainable from          #
# ftp://ftp.iucr.org/pub/cif_core.dic.                                       #
#                                                                            #
# Software is freely available for graphical display of the structure(s)     #
# in this CIF. For information consult the CIF software page                 #
# http://www.iucr.org/resources/cif/software.                                #
#                                                                            #
# This file may be used for bona fide research purposes within the           #
# scientific community so long as proper attribution is given to the journal # 
# article from which it was obtained.                                        #
#                                                                            #
##############################################################################
data_I
_audit_creation_method     'SHELXL97'
_chemical_name_systematic
;
6-Chloro-3-nitro-<i>N</i>-(propan-2-yl)pyridin-2-amine
;
_chemical_name_common     ?
_chemical_formula_moiety     'C8 H10 Cl N3 O2'
_chemical_formula_sum     'C8 H10 Cl N3 O2'
_chemical_formula_iupac     'C8 H10 Cl N3 O2'
_chemical_formula_weight     215.64
_chemical_melting_point     ?
_symmetry_cell_setting     triclinic
_symmetry_space_group_name_H-M     'P -1'
_symmetry_space_group_name_Hall     '-P 1'
loop_
    _space_group_symop_id
    _space_group_symop_operation_xyz
    1 'x, y, z'
    2 '-x, -y, -z'
_cell_length_a     7.4283(8)
_cell_length_b     8.9573(10)
_cell_length_c     15.4301(17)
_cell_angle_alpha     89.672(9)
_cell_angle_beta     86.252(9)
_cell_angle_gamma     78.860(9)
_cell_volume     1005.16(19)
_cell_formula_units_Z     4
_cell_measurement_reflns_used     2782
_cell_measurement_theta_min     3.0122
_cell_measurement_theta_max     29.2095
_cell_measurement_temperature     295(2)
_exptl_crystal_description     'block'
_exptl_crystal_colour     'colourless'
_exptl_crystal_size_max     0.28
_exptl_crystal_size_mid     0.23
_exptl_crystal_size_min     0.18
_exptl_crystal_density_diffrn     1.425
_exptl_crystal_density_meas     ?
_exptl_crystal_density_method     'not measured'
_exptl_crystal_F_000     448
_exptl_absorpt_coefficient_mu     0.358
_exptl_absorpt_correction_type     multi-scan
_exptl_absorpt_process_details
                               '(<i>CrysAlis PRO</i>; Oxford Diffraction, 2006)'
_exptl_absorpt_correction_T_min     0.97071
_exptl_absorpt_correction_T_max     1.0
_diffrn_ambient_temperature     295.0
_diffrn_radiation_type     'Mo K\a'
_diffrn_radiation_wavelength     0.7107
_diffrn_radiation_source     'fine-focus sealed tube'
_diffrn_radiation_monochromator     'graphite'
_diffrn_measurement_device_type     'Oxford Diffraction Xcalibur Eos'
_diffrn_measurement_method     \w
_diffrn_detector_area_resol_mean     16.0874
_diffrn_reflns_number     8239
_diffrn_reflns_av_R_equivalents     0.0222
_diffrn_reflns_av_sigmaI/netI     0.0438
_diffrn_reflns_theta_min     3.02
_diffrn_reflns_theta_max     26.37
_diffrn_reflns_theta_full     26.37
_diffrn_measured_fraction_theta_max     0.992
_diffrn_measured_fraction_theta_full     0.992
_diffrn_reflns_limit_h_min     -9
_diffrn_reflns_limit_h_max     8
_diffrn_reflns_limit_k_min     -11
_diffrn_reflns_limit_k_max     11
_diffrn_reflns_limit_l_min     -19
_diffrn_reflns_limit_l_max     19
_diffrn_standards_number     ?
_diffrn_standards_interval_count     ?
_diffrn_standards_interval_time     ?
_diffrn_standards_decay_%     ?
_refine_special_details
;
 Refinement of <i>F</i>^2^ against ALL reflections. The weighted
 <i>R</i>--factor <i>wR</i> and goodness of fit <i>S</i> are based on
 <i>F</i>^2^, conventional <i>R</i>--factors <i>R</i> are based on <i>F</i>,
 with <i>F</i> set to zero for negative <i>F</i>^2^. The threshold expression
 of <i>F</i>^2^ > \s(<i>F</i>^2^) is used only for calculating
 <i>R</i>--factors(gt) <i>etc</i>. and is not relevant to the choice of
 reflections for refinement. <i>R</i>--factors based on <i>F</i>^2^ are
 statistically about twice as large as those based on <i>F</i>, and
 <i>R</i>--factors based on ALL data will be even larger.
;
_reflns_number_total     4073
_reflns_number_gt     2773
_reflns_threshold_expression     I>2\s(I)
_refine_ls_structure_factor_coef     Fsqd
_refine_ls_matrix_type     full
_refine_ls_R_factor_all     0.0928
_refine_ls_R_factor_gt     0.0609
_refine_ls_wR_factor_gt     0.1314
_refine_ls_wR_factor_ref     0.1488
_refine_ls_goodness_of_fit_ref     1.066
_refine_ls_restrained_S_all     1.066
_refine_ls_number_reflns     4073
_refine_ls_number_parameters     257
_refine_ls_number_restraints     0
_refine_ls_hydrogen_treatment     constr
_refine_ls_weighting_scheme     calc
_refine_ls_weighting_details
         'calc w=1/[\s^2^(Fo^2^)+(0.0511P)^2^+0.4285P] where P=(Fo^2^+2Fc^2^)/3'
_atom_sites_solution_hydrogens     geom
_atom_sites_solution_primary     direct
_atom_sites_solution_secondary     difmap
_refine_ls_shift/su_max     0.000
_refine_ls_shift/su_mean     0.000
_refine_diff_density_max     0.236
_refine_diff_density_min     -0.206
_refine_ls_extinction_method     'none'
_refine_ls_extinction_coef     ?
loop_
    _atom_type_symbol
    _atom_type_description
    _atom_type_scat_dispersion_real
    _atom_type_scat_dispersion_imag
    _atom_type_scat_source
    'C' 'C' 0.0033 0.0016
                         'International Tables Vol C Tables 4.2.6.8 and 6.1.1.4'
    'H' 'H' 0.0000 0.0000
                         'International Tables Vol C Tables 4.2.6.8 and 6.1.1.4'
    'Cl' 'Cl' 0.1484 0.1585
                         'International Tables Vol C Tables 4.2.6.8 and 6.1.1.4'
    'N' 'N' 0.0061 0.0033
                         'International Tables Vol C Tables 4.2.6.8 and 6.1.1.4'
    'O' 'O' 0.0106 0.0060
                         'International Tables Vol C Tables 4.2.6.8 and 6.1.1.4'
_computing_data_collection     '<i>CrysAlis PRO</i> (Oxford Diffraction, 2006)'
_computing_cell_refinement     '<i>CrysAlis PRO</i> (Oxford Diffraction, 2006)'
_computing_data_reduction     '<i>CrysAlis PRO</i> (Oxford Diffraction, 2006)'
_computing_structure_solution     '<i>SHELXS97</i> (Sheldrick, 2008)'
_computing_structure_refinement     '<i>SHELXL97</i> (Sheldrick, 2008)'
_computing_molecular_graphics     '<i>OLEX2</i> (Dolomanov <i>et al.</i>, 2009)'
_computing_publication_material
                                  '<i>OLEX2</i> (Dolomanov <i>et al.</i>, 2009)'
loop_
    _atom_site_type_symbol
    _atom_site_label
    _atom_site_fract_x
    _atom_site_fract_y
    _atom_site_fract_z
    _atom_site_U_iso_or_equiv
    _atom_site_adp_type
    _atom_site_calc_flag
    _atom_site_refinement_flags
    _atom_site_occupancy
    _atom_site_symmetry_multiplicity
    _atom_site_disorder_assembly
    _atom_site_disorder_group
    Cl Cl1 0.27337(14) -0.24866(9) 0.55983(6) 0.0755(3) Uani d . 1 1 . .
    Cl Cl2 0.22248(13) 0.27284(9) 0.95299(6) 0.0649(3) Uani d . 1 1 . .
    O O1 0.2452(5) 0.3317(3) 0.30153(16) 0.1036(10) Uani d . 1 1 . .
    O O2 0.2403(4) 0.4488(3) 0.42175(16) 0.0911(9) Uani d . 1 1 . .
    O O3 0.3152(4) 0.9485(3) 1.08072(16) 0.0773(7) Uani d . 1 1 . .
    O O4 0.3156(4) 0.8329(3) 1.20304(15) 0.0806(8) Uani d . 1 1 . .
    N N1 0.2670(3) 0.0404(3) 0.55475(14) 0.0438(6) Uani d . 1 1 . .
    N N2 0.2640(4) 0.2945(3) 0.56967(15) 0.0510(6) Uani d . 1 1 . .
    H H2 0.2646 0.3818 0.5464 0.061 Uiso calc R 1 1 . .
    N N3 0.2445(4) 0.3306(4) 0.38070(18) 0.0692(8) Uani d . 1 1 . .
    N N4 0.2595(3) 0.5533(2) 0.95342(14) 0.0420(5) Uani d . 1 1 . .
    N N5 0.2928(4) 0.8005(3) 0.93459(15) 0.0504(6) Uani d . 1 1 . .
    H H5 0.3087 0.8849 0.9562 0.060 Uiso calc R 1 1 . .
    N N6 0.3082(4) 0.8333(3) 1.12380(17) 0.0573(7) Uani d . 1 1 . .
    C C1 0.2645(4) -0.0767(3) 0.5049(2) 0.0476(7) Uani d . 1 1 . .
    C C2 0.2568(4) -0.0768(4) 0.4162(2) 0.0576(8) Uani d . 1 1 . .
    H H2A 0.2560 -0.1652 0.3850 0.069 Uiso calc R 1 1 . .
    C C3 0.2504(4) 0.0606(4) 0.3764(2) 0.0563(8) Uani d . 1 1 . .
    H H3 0.2456 0.0676 0.3164 0.068 Uiso calc R 1 1 . .
    C C4 0.2512(4) 0.1893(3) 0.42550(18) 0.0487(7) Uani d . 1 1 . .
    C C5 0.2595(4) 0.1783(3) 0.51714(17) 0.0421(6) Uani d . 1 1 . .
    C C6 0.2678(4) 0.2846(3) 0.66435(17) 0.0452(7) Uani d . 1 1 . .
    H H6 0.3556 0.1926 0.6783 0.054 Uiso calc R 1 1 . .
    C C7 0.0831(4) 0.2722(4) 0.7059(2) 0.0684(9) Uani d . 1 1 . .
    H H7B -0.0062 0.3597 0.6912 0.103 Uiso calc R 1 1 . .
    H H7C 0.0894 0.2673 0.7679 0.103 Uiso calc R 1 1 . .
    H H7A 0.0479 0.1818 0.6853 0.103 Uiso calc R 1 1 . .
    C C8 0.3374(6) 0.4205(4) 0.6968(2) 0.0769(11) Uani d . 1 1 . .
    H H8A 0.4551 0.4237 0.6680 0.115 Uiso calc R 1 1 . .
    H H8C 0.3493 0.4121 0.7583 0.115 Uiso calc R 1 1 . .
    H H8B 0.2520 0.5120 0.6847 0.115 Uiso calc R 1 1 . .
    C C9 0.2499(4) 0.4388(3) 1.00420(19) 0.0439(7) Uani d . 1 1 . .
    C C10 0.2613(4) 0.4363(3) 1.0939(2) 0.0503(7) Uani d . 1 1 . .
    H H10 0.2556 0.3494 1.1264 0.060 Uiso calc R 1 1 . .
    C C11 0.2814(4) 0.5690(4) 1.13095(19) 0.0493(7) Uani d . 1 1 . .
    H H11 0.2892 0.5746 1.1907 0.059 Uiso calc R 1 1 . .
    C C12 0.2901(4) 0.6956(3) 1.08053(18) 0.0428(6) Uani d . 1 1 . .
    C C13 0.2804(4) 0.6865(3) 0.98920(18) 0.0405(6) Uani d . 1 1 . .
    C C14 0.2811(4) 0.7920(3) 0.84014(18) 0.0481(7) Uani d . 1 1 . .
    H H14 0.3504 0.6925 0.8201 0.058 Uiso calc R 1 1 . .
    C C15 0.0870(5) 0.8048(6) 0.8159(2) 0.0928(14) Uani d . 1 1 . .
    H H15C 0.0166 0.9022 0.8341 0.139 Uiso calc R 1 1 . .
    H H15B 0.0344 0.7258 0.8439 0.139 Uiso calc R 1 1 . .
    H H15A 0.0854 0.7946 0.7540 0.139 Uiso calc R 1 1 . .
    C C16 0.3737(5) 0.9121(4) 0.7985(2) 0.0737(10) Uani d . 1 1 . .
    H H16A 0.3745 0.9037 0.7365 0.111 Uiso calc R 1 1 . .
    H H16B 0.4978 0.8982 0.8156 0.111 Uiso calc R 1 1 . .
    H H16C 0.3078 1.0110 0.8169 0.111 Uiso calc R 1 1 . .
loop_
    _atom_site_aniso_label
    _atom_site_aniso_U_11
    _atom_site_aniso_U_22
    _atom_site_aniso_U_33
    _atom_site_aniso_U_12
    _atom_site_aniso_U_13
    _atom_site_aniso_U_23
    Cl1 0.1077(7) 0.0471(5) 0.0766(7) -0.0291(5) 0.0014(5) -0.0021(4)
    Cl2 0.0873(6) 0.0453(5) 0.0662(6) -0.0228(4) -0.0058(4) 0.0016(4)
    O1 0.177(3) 0.092(2) 0.0360(15) -0.0075(19) -0.0197(17) 0.0146(14)
    O2 0.164(3) 0.0536(15) 0.0507(16) -0.0076(16) -0.0119(16) 0.0113(13)
    O3 0.128(2) 0.0505(14) 0.0553(15) -0.0203(14) -0.0114(14) -0.0059(12)
    O4 0.118(2) 0.0906(19) 0.0381(14) -0.0327(15) -0.0006(13) -0.0173(13)
    N1 0.0527(14) 0.0420(13) 0.0369(13) -0.0108(10) -0.0001(11) -0.0027(11)
    N2 0.0850(18) 0.0355(12) 0.0317(13) -0.0100(12) -0.0043(12) 0.0031(10)
    N3 0.096(2) 0.0656(19) 0.0395(17) 0.0025(16) -0.0126(15) 0.0071(15)
    N4 0.0463(13) 0.0424(13) 0.0370(13) -0.0089(10) -0.0009(10) 0.0026(11)
    N5 0.0793(18) 0.0376(13) 0.0359(13) -0.0146(12) -0.0054(12) -0.0011(11)
    N6 0.0691(18) 0.0601(17) 0.0418(16) -0.0106(13) -0.0013(13) -0.0112(14)
    C1 0.0488(17) 0.0441(16) 0.0514(19) -0.0130(13) -0.0023(13) -0.0034(14)
    C2 0.061(2) 0.061(2) 0.051(2) -0.0123(15) -0.0064(15) -0.0181(17)
    C3 0.059(2) 0.071(2) 0.0363(17) -0.0060(16) -0.0079(14) -0.0083(16)
    C4 0.0536(18) 0.0546(18) 0.0356(16) -0.0038(14) -0.0066(13) 0.0015(14)
    C5 0.0476(16) 0.0429(16) 0.0344(15) -0.0051(12) -0.0022(12) -0.0028(12)
    C6 0.0665(19) 0.0372(15) 0.0311(15) -0.0067(13) -0.0063(13) -0.0017(12)
    C7 0.069(2) 0.083(2) 0.049(2) -0.0039(18) 0.0027(17) 0.0019(18)
    C8 0.129(3) 0.054(2) 0.053(2) -0.028(2) -0.016(2) -0.0034(17)
    C9 0.0434(16) 0.0430(16) 0.0451(17) -0.0083(12) -0.0017(13) 0.0028(13)
    C10 0.0507(18) 0.0546(18) 0.0471(18) -0.0143(14) -0.0029(14) 0.0154(15)
    C11 0.0485(17) 0.067(2) 0.0323(16) -0.0125(14) 0.0005(12) 0.0043(14)
    C12 0.0435(16) 0.0474(16) 0.0367(16) -0.0073(12) -0.0008(12) -0.0055(13)
    C13 0.0426(15) 0.0404(15) 0.0367(15) -0.0037(11) -0.0007(12) 0.0014(12)
    C14 0.0665(19) 0.0433(16) 0.0363(16) -0.0139(14) -0.0075(14) 0.0038(13)
    C15 0.072(3) 0.149(4) 0.059(2) -0.024(3) -0.011(2) 0.024(3)
    C16 0.110(3) 0.068(2) 0.051(2) -0.036(2) -0.005(2) 0.0099(18)
_geom_special_details
;
 All s.u.'s (except the s.u. in the dihedral angle between two l.s. planes)
 are estimated using the full covariance matrix. The cell s.u.'s are taken
 into account individually in the estimation of s.u.'s in distances, angles
 and torsion angles; correlations between s.u.'s in cell parameters are only
 used when they are defined by crystal symmetry. An approximate (isotropic)
 treatment of cell s.u.'s is used for estimating s.u.'s involving l.s. planes.
;
loop_
    _geom_bond_atom_site_label_1
    _geom_bond_atom_site_label_2
    _geom_bond_site_symmetry_2
    _geom_bond_distance
    _geom_bond_publ_flag
    Cl1 C1 . 1.746(3) ?
    Cl2 C9 . 1.740(3) ?
    O1 N3 . 1.221(3) ?
    O2 N3 . 1.231(3) ?
    O3 N6 . 1.232(3) ?
    O4 N6 . 1.228(3) ?
    N1 C1 . 1.308(3) ?
    N1 C5 . 1.355(3) ?
    N2 H2 . 0.8600 ?
    N2 C5 . 1.329(3) ?
    N2 C6 . 1.465(3) ?
    N3 C4 . 1.432(4) ?
    N4 C9 . 1.297(3) ?
    N4 C13 . 1.357(3) ?
    N5 H5 . 0.8600 ?
    N5 C13 . 1.333(3) ?
    N5 C14 . 1.469(3) ?
    N6 C12 . 1.438(4) ?
    C1 C2 . 1.374(4) ?
    C2 H2A . 0.9300 ?
    C2 C3 . 1.365(4) ?
    C3 H3 . 0.9300 ?
    C3 C4 . 1.384(4) ?
    C4 C5 . 1.421(4) ?
    C6 H6 . 0.9800 ?
    C6 C7 . 1.500(4) ?
    C6 C8 . 1.511(4) ?
    C7 H7B . 0.9600 ?
    C7 H7C . 0.9600 ?
    C7 H7A . 0.9600 ?
    C8 H8A . 0.9600 ?
    C8 H8C . 0.9600 ?
    C8 H8B . 0.9600 ?
    C9 C10 . 1.392(4) ?
    C10 H10 . 0.9300 ?
    C10 C11 . 1.360(4) ?
    C11 H11 . 0.9300 ?
    C11 C12 . 1.381(4) ?
    C12 C13 . 1.420(4) ?
    C14 H14 . 0.9800 ?
    C14 C15 . 1.496(4) ?
    C14 C16 . 1.504(4) ?
    C15 H15C . 0.9600 ?
    C15 H15B . 0.9600 ?
    C15 H15A . 0.9600 ?
    C16 H16A . 0.9600 ?
    C16 H16B . 0.9600 ?
    C16 H16C . 0.9600 ?
loop_
    _geom_angle_atom_site_label_1
    _geom_angle_atom_site_label_2
    _geom_angle_atom_site_label_3
    _geom_angle_site_symmetry_1
    _geom_angle_site_symmetry_3
    _geom_angle
    _geom_angle_publ_flag
    O1 N3 O2 . . 120.7(3) ?
    O1 N3 C4 . . 119.2(3) ?
    O2 N3 C4 . . 120.1(3) ?
    O3 N6 C12 . . 119.4(2) ?
    O4 N6 O3 . . 121.6(3) ?
    O4 N6 C12 . . 118.9(3) ?
    N1 C1 Cl1 . . 114.6(2) ?
    N1 C1 C2 . . 126.9(3) ?
    N1 C5 C4 . . 118.8(2) ?
    N2 C5 N1 . . 116.6(2) ?
    N2 C5 C4 . . 124.6(3) ?
    N2 C6 H6 . . 108.1 ?
    N2 C6 C7 . . 111.4(2) ?
    N2 C6 C8 . . 108.3(2) ?
    N4 C9 Cl2 . . 115.5(2) ?
    N4 C9 C10 . . 126.5(3) ?
    N4 C13 C12 . . 118.9(2) ?
    N5 C13 N4 . . 116.6(2) ?
    N5 C13 C12 . . 124.4(2) ?
    N5 C14 H14 . . 107.9 ?
    N5 C14 C15 . . 111.9(3) ?
    N5 C14 C16 . . 108.4(2) ?
    C1 N1 C5 . . 118.3(2) ?
    C1 C2 H2A . . 122.0 ?
    C2 C1 Cl1 . . 118.4(2) ?
    C2 C3 H3 . . 120.0 ?
    C2 C3 C4 . . 120.0(3) ?
    C3 C2 C1 . . 116.0(3) ?
    C3 C2 H2A . . 122.0 ?
    C3 C4 N3 . . 117.8(3) ?
    C3 C4 C5 . . 120.0(3) ?
    C4 C3 H3 . . 120.0 ?
    C5 N2 H2 . . 117.6 ?
    C5 N2 C6 . . 124.8(2) ?
    C5 C4 N3 . . 122.2(3) ?
    C6 N2 H2 . . 117.6 ?
    C6 C7 H7B . . 109.5 ?
    C6 C7 H7C . . 109.5 ?
    C6 C7 H7A . . 109.5 ?
    C6 C8 H8A . . 109.5 ?
    C6 C8 H8C . . 109.5 ?
    C6 C8 H8B . . 109.5 ?
    C7 C6 H6 . . 108.1 ?
    C7 C6 C8 . . 112.7(3) ?
    H7B C7 H7C . . 109.5 ?
    H7B C7 H7A . . 109.5 ?
    H7C C7 H7A . . 109.5 ?
    C8 C6 H6 . . 108.1 ?
    H8A C8 H8C . . 109.5 ?
    H8A C8 H8B . . 109.5 ?
    H8C C8 H8B . . 109.5 ?
    C9 N4 C13 . . 118.6(2) ?
    C9 C10 H10 . . 122.1 ?
    C10 C9 Cl2 . . 118.0(2) ?
    C10 C11 H11 . . 119.7 ?
    C10 C11 C12 . . 120.5(3) ?
    C11 C10 C9 . . 115.7(3) ?
    C11 C10 H10 . . 122.1 ?
    C11 C12 N6 . . 117.8(3) ?
    C11 C12 C13 . . 119.7(3) ?
    C12 C11 H11 . . 119.7 ?
    C13 N5 H5 . . 117.7 ?
    C13 N5 C14 . . 124.6(2) ?
    C13 C12 N6 . . 122.5(3) ?
    C14 N5 H5 . . 117.7 ?
    C14 C15 H15C . . 109.5 ?
    C14 C15 H15B . . 109.5 ?
    C14 C15 H15A . . 109.5 ?
    C14 C16 H16A . . 109.5 ?
    C14 C16 H16B . . 109.5 ?
    C14 C16 H16C . . 109.5 ?
    C15 C14 H14 . . 107.9 ?
    C15 C14 C16 . . 112.8(3) ?
    H15C C15 H15B . . 109.5 ?
    H15C C15 H15A . . 109.5 ?
    H15B C15 H15A . . 109.5 ?
    C16 C14 H14 . . 107.9 ?
    H16A C16 H16B . . 109.5 ?
    H16A C16 H16C . . 109.5 ?
    H16B C16 H16C . . 109.5 ?
loop_
    _geom_hbond_atom_site_label_D
    _geom_hbond_atom_site_label_H
    _geom_hbond_atom_site_label_A
    _geom_hbond_site_symmetry_A
    _geom_hbond_distance_DH
    _geom_hbond_distance_HA
    _geom_hbond_distance_DA
    _geom_hbond_angle_DHA
    N2 H2 O2 . 0.86 2.02 2.660(3) 130
    N5 H5 O3 . 0.86 2.01 2.653(3) 130
data_global
_journal_date_recd_electronic     2011-02-23
_journal_date_accepted     2011-05-12
_journal_name_full     'Acta Crystallographica, Section E'
_journal_year     2011
_journal_volume     67
_journal_issue      6
_journal_page_first     o1480
_journal_page_last     o1480
_journal_paper_category     QO
_journal_coeditor_code     RK2268
_publ_contact_author_name     'Xie, Yong--Mei'
_publ_contact_author_address
;State Key Laboratory of Biotherapy and
 Cancer Center
West China Hospital
West China Medical School
Sichuan University
Chengdu 610041
People's Republic of China
;
_publ_contact_author_email     xieym@scu.edu.cn
_publ_contact_author_fax     ?
_publ_contact_author_phone     ?
_publ_section_title
;
6-Chloro-3-nitro-<i>N</i>-(propan-2-yl)pyridin-2-amine
;
loop_
    _publ_author_name
    _publ_author_footnote
    _publ_author_address
    'Qing, Xiao-Yu' .
;
State Key Laboratory of Biotherapy and Cancer Center
West China Hospital
West China Medical School
Sichuan University
Chengdu 610041
People's Republic of China
;
    'Huang, Yun-Chuang' .
;
State Key Laboratory of Biotherapy and Cancer Center
West China Hospital
West China Medical School
Sichuan University
Chengdu 610041
People's Republic of China
;
    'Yang, Ling-Ling' .
;
Department of Applied Chemistry
College of Chemical Engineering
Sichuan University
Chengdu 610041
People's Republic of China
;
    'Xie, Yong-Mei' .
;
State Key Laboratory of Biotherapy and Cancer Center
West China Hospital
West China Medical School
Sichuan University
Chengdu 610041
People's Republic of China
;
