# Supplementary material for: 6-Chloro-3-nitro-N-(propan-2-yl)pyridin-2-amine
Source: Acta Crystallogr Sect E Struct Rep Online. 2011 May 20;67(Pt 6):o1480. doi: 10.1107/S1600536811018083 (PMC3120349; doi:10.1107/S1600536811018083)
Supplement: Supplementary file 2 [file e-67-o1480-Isup2.hkl]

# 
# h,k,l, Fc-squared, Fo-squared, sigma(Fo-squared) and status flag 
# 
data_I
_shelx_title ' ' 
_shelx_refln_list_code          4 
_shelx_F_calc_maximum      233.58 
_exptl_crystal_F_000       448.00 
_reflns_d_resolution_high  0.8001 
 
loop_ 
 _symmetry_equiv_pos_as_xyz 
 'x, y, z' 
 '-x, -y, -z' 
 
_cell_length_a     7.4283 
_cell_length_b     8.9573 
_cell_length_c    15.4301 
_cell_angle_alpha  89.672 
_cell_angle_beta   86.252 
_cell_angle_gamma  78.860 
 
_shelx_F_squared_multiplier     1.000 
 
loop_ 
 _refln_index_h 
 _refln_index_k 
 _refln_index_l 
 _refln_F_squared_calc 
 _refln_F_squared_meas 
 _refln_F_squared_sigma 
 _refln_observed_status 
   2   0   0    54558.34    50530.32    449.09 o 
   3   0   0     3714.93     3459.82     18.18 o 
   4   0   0     6350.16     5988.09     48.26 o 
   5   0   0      873.50      830.51     16.63 o 
   6   0   0      820.05      795.03     22.83 o 
   7   0   0       84.37       73.59      6.25 o 
   8   0   0       58.55       54.65     10.44 o 
   9   0   0       25.15       28.00      7.79 o 
  -8   1   0       27.26       25.20      7.14 o 
  -7   1   0       34.50       27.47      6.56 o 
  -6   1   0      250.88      218.03      7.48 o 
  -5   1   0       51.53       50.96      2.77 o 
  -4   1   0     1421.51     1358.07     31.59 o 
  -3   1   0        1.52        1.75      0.51 o 
  -2   1   0     2790.25     2608.13     14.08 o 
  -1   1   0       95.46       89.86      2.79 o 
   1   1   0      104.43       94.22      1.51 o 
   3   1   0      649.82      636.57      9.92 o 
   4   1   0      618.00      599.28     10.12 o 
   5   1   0      223.15      203.10     14.14 o 
   6   1   0      184.24      162.32     14.06 o 
   7   1   0       33.38       34.70      7.59 o 
   8   1   0       30.99       35.67      8.95 o 
   9   1   0        7.91        8.44      5.55 o 
  -8   2   0       18.02       24.21      6.71 o 
  -7   2   0        0.00       -2.75      3.46 o 
  -6   2   0        2.73        3.74      3.35 o 
  -5   2   0       24.66       23.59      3.36 o 
  -4   2   0      304.47      290.31      7.39 o 
  -3   2   0       68.39       65.90      5.90 o 
  -2   2   0     2080.13     1911.10     16.92 o 
  -1   2   0     7405.15     6781.14     32.56 o 
   0   2   0     5287.73     5402.71     42.60 o 
   1   2   0     3659.70     3672.87     10.68 o 
   2   2   0      334.25      407.45      6.25 o 
   3   2   0      408.26      405.82      4.95 o 
   4   2   0       23.95       58.39     43.17 o 
   5   2   0       86.05       84.09      9.10 o 
   6   2   0       35.68       37.14      7.10 o 
   7   2   0        0.01       -2.61      2.61 o 
   8   2   0        0.22       -0.09      3.80 o 
   9   2   0        0.16       -4.49      4.49 o 
  -8   3   0        0.93        2.34      3.51 o 
  -7   3   0        1.04        1.36      2.79 o 
  -6   3   0       30.85       32.06      4.09 o 
  -5   3   0        4.84        8.83      2.28 o 
  -4   3   0      126.10      124.91     10.36 o 
  -3   3   0      105.36       92.72      3.01 o 
  -2   3   0      209.62      232.41      4.83 o 
  -1   3   0       13.91       14.06      0.98 o 
   0   3   0        4.62        5.60      0.88 o 
   1   3   0       36.34       33.37      1.10 o 
   3   3   0       24.02       26.39      1.53 o 
   4   3   0       15.75       15.29      1.45 o 
   5   3   0       41.77       45.33      6.63 o 
   6   3   0       47.88       47.80      8.06 o 
   7   3   0        3.97        2.10      3.32 o 
   8   3   0        9.67       17.48      6.56 o 
   9   3   0        0.00        7.69      5.31 o 
  -7   4   0        1.02       -1.85      2.19 o 
  -6   4   0       19.85       19.19      3.64 o 
  -5   4   0        0.17       -2.21      2.21 o 
  -4   4   0      150.35      138.69     13.51 o 
  -3   4   0       69.43       85.87      7.80 o 
  -2   4   0      226.91      225.70      5.88 o 
  -1   4   0      511.75      469.15      7.84 o 
   0   4   0     1262.16     1375.74     15.81 o 
   1   4   0      100.46       99.58      3.76 o 
   2   4   0     1887.77     1859.76     11.37 o 
   3   4   0       88.24       96.25      3.16 o 
   4   4   0      275.71      295.43      6.90 o 
   5   4   0       75.97       63.19      2.99 o 
   6   4   0       55.00       45.89      7.24 o 
   7   4   0        0.57       -2.76      2.95 o 
   8   4   0        5.92        4.44      3.34 o 
   9   4   0        3.92        1.99      2.68 o 
  -7   5   0        0.19       -0.23      2.95 o 
  -6   5   0       13.61       15.79      3.50 o 
  -5   5   0        4.61       11.16      3.04 o 
  -4   5   0       46.31       48.96      5.04 o 
  -3   5   0       37.04       40.13      2.77 o 
  -2   5   0      162.40      160.93      5.50 o 
  -1   5   0        0.80        0.47      0.72 o 
   0   5   0      103.41       88.38      5.69 o 
   1   5   0       23.17       20.87      2.98 o 
   2   5   0        0.02        3.80      1.87 o 
   3   5   0       35.60       31.75      2.36 o 
   4   5   0        0.20       -1.21      2.30 o 
   5   5   0       41.15       42.04      3.84 o 
   6   5   0        7.91        0.89      1.96 o 
   7   5   0        1.76        5.34      3.21 o 
   8   5   0        8.97       10.90      4.56 o 
  -6   6   0        1.70        2.97      3.79 o 
  -5   6   0        4.30        2.80      3.64 o 
  -4   6   0       18.99       19.52      3.64 o 
  -3   6   0       23.06       38.53      4.35 o 
  -2   6   0       72.38       63.98      3.77 o 
  -1   6   0      231.83      212.58      4.32 o 
   0   6   0      465.70      506.46     14.87 o 
   1   6   0      440.08      438.33     14.20 o 
   2   6   0      449.71      411.46     16.57 o 
   3   6   0       98.44       99.74      4.17 o 
   4   6   0      158.14      156.47      6.47 o 
   5   6   0        6.23        7.15      1.60 o 
   6   6   0      123.81      122.45     11.67 o 
   7   6   0        0.00       -0.15      2.51 o 
   8   6   0       44.95       52.69      9.43 o 
  -5   7   0       12.89       15.73      5.75 o 
  -4   7   0        4.58       -3.01      4.35 o 
  -3   7   0       50.66       56.48      9.39 o 
  -2   7   0       59.77       68.02      5.14 o 
  -1   7   0       57.62       53.69      5.35 o 
   0   7   0      163.35      171.44      9.54 o 
   1   7   0       28.23       34.87      5.46 o 
   2   7   0      146.80      134.41      8.74 o 
   3   7   0       46.85       48.24      6.06 o 
   4   7   0       78.43       96.85      5.43 o 
   5   7   0       36.81       44.70      4.86 o 
   6   7   0        2.06        1.10      6.14 o 
   7   7   0       14.15       16.05      5.75 o 
   8   7   0        2.73        6.18      2.72 o 
  -5   8   0       61.52       45.32      9.54 o 
  -4   8   0       58.85       59.83     10.48 o 
  -3   8   0      134.92      127.88     14.60 o 
  -2   8   0      221.89      253.27     20.00 o 
  -1   8   0      245.50      247.46     19.43 o 
   0   8   0      374.73      355.40     14.66 o 
   1   8   0      119.53      124.86      8.89 o 
   2   8   0      232.35      190.88     15.85 o 
   3   8   0        5.75        4.40      3.62 o 
   4   8   0       48.97       45.52      5.64 o 
   5   8   0        2.87        8.73      2.68 o 
   6   8   0        9.53        6.30      4.05 o 
   7   8   0        0.40        1.39      2.55 o 
  -3   9   0        0.16       -5.37      5.37 o 
  -2   9   0        5.26       12.91      5.66 o 
  -1   9   0        0.36       -5.54      5.54 o 
   0   9   0       31.42       29.09      7.26 o 
   1   9   0        0.01        0.75      2.94 o 
   2   9   0       19.98       14.55      4.93 o 
   3   9   0        1.49       -3.83      4.04 o 
   4   9   0        3.84        0.82      2.10 o 
   5   9   0        0.47        7.96      2.93 o 
   6   9   0        0.10        6.34      4.85 o 
  -2  10   0        0.88       -0.31      3.85 o 
  -1  10   0       13.43       12.78      4.93 o 
   0  10   0       18.53       23.48      7.13 o 
   1  10   0       15.65       23.63      7.14 o 
   2  10   0       76.20       86.51     12.45 o 
   3  10   0       25.19       31.23      7.53 o 
   4  10   0       55.38       50.33      8.99 o 
   5  10   0       19.46       24.53      4.88 o 
   1  11   0        5.42        3.61      3.88 o 
   2  11   0       15.40       20.73      7.15 o 
   3  11   0        1.08       -4.05      4.52 o 
  -3 -11   1       64.79       60.60     10.92 o 
  -2 -11   1        8.85       10.28      5.13 o 
  -1 -11   1       36.72       45.41     10.12 o 
  -5 -10   1        0.54        0.43      3.05 o 
  -4 -10   1        2.63        4.78      4.00 o 
  -3 -10   1        4.53       11.13      5.44 o 
  -2 -10   1       12.15        2.85      3.74 o 
  -1 -10   1        4.68       10.68      5.24 o 
   0 -10   1       38.00       38.93      8.90 o 
   1 -10   1        1.30       -0.04      2.83 o 
   2 -10   1       26.63       23.63      7.43 o 
  -6  -9   1        0.24        0.43      2.44 o 
  -5  -9   1       61.65       54.00      6.57 o 
  -4  -9   1        4.40        6.04      3.38 o 
  -3  -9   1      125.00       87.99     11.37 o 
  -2  -9   1       11.70       15.93      3.32 o 
  -1  -9   1      122.17      128.85      9.57 o 
   0  -9   1        4.28        2.99      2.70 o 
   1  -9   1       32.21       36.39      5.05 o 
   2  -9   1       57.80       52.03     10.14 o 
   3  -9   1        0.06        0.43      3.61 o 
  -7  -8   1       24.74       16.75      6.21 o 
  -6  -8   1        2.54        2.62      3.62 o 
  -5  -8   1       59.30       53.78      5.93 o 
  -4  -8   1        1.66        2.89      2.22 o 
  -3  -8   1       41.15       39.52      4.10 o 
  -2  -8   1      169.36      152.28      9.90 o 
  -1  -8   1       10.06       14.25      3.25 o 
   0  -8   1      483.34      502.67     17.42 o 
   1  -8   1      130.35      128.19      8.64 o 
   2  -8   1      194.24      211.08     10.96 o 
   3  -8   1      127.16      154.63     16.48 o 
   4  -8   1       33.26       35.52      8.13 o 
   5  -8   1       36.19       30.83      8.24 o 
  -8  -7   1       71.51       72.87     10.82 o 
  -7  -7   1       27.83       32.23      5.19 o 
  -6  -7   1      314.93      321.88     14.24 o 
  -5  -7   1      270.47      252.34      9.07 o 
  -4  -7   1      670.27      701.83     12.67 o 
  -3  -7   1     1228.78     1124.10     13.23 o 
  -2  -7   1      597.85      591.39     18.25 o 
  -1  -7   1     1561.23     1576.40     29.03 o 
   0  -7   1      169.58      177.72      9.81 o 
   1  -7   1      534.39      553.48     16.65 o 
   2  -7   1       25.60       27.23      3.75 o 
   3  -7   1      113.81      121.03     13.42 o 
   4  -7   1        7.34       -2.33      3.31 o 
   5  -7   1       13.07        6.79      3.99 o 
  -8  -6   1       24.71       27.96      7.17 o 
  -7  -6   1       24.27       29.46      6.67 o 
  -6  -6   1        6.56        5.70      3.25 o 
  -5  -6   1      121.50      118.46      6.83 o 
  -4  -6   1       29.70       52.55      3.37 o 
  -3  -6   1        0.30       -0.21      0.89 o 
  -2  -6   1      225.31      209.14      4.95 o 
  -1  -6   1      564.48      593.94     16.33 o 
   0  -6   1      141.03      148.15      8.10 o 
   1  -6   1      479.02      461.69      6.42 o 
   2  -6   1        6.93       11.94      1.49 o 
   3  -6   1      168.57      152.21      6.04 o 
   4  -6   1        2.17        1.86      1.74 o 
   5  -6   1       66.93       72.96      7.02 o 
   6  -6   1        4.09        5.24      2.41 o 
  -8  -5   1        0.23       -4.80      4.80 o 
  -7  -5   1       49.75       49.43      8.53 o 
  -6  -5   1        3.62        0.14      2.08 o 
  -5  -5   1      334.88      338.28     10.52 o 
  -3  -5   1      911.54      875.57     11.98 o 
  -2  -5   1       38.00       31.46      1.95 o 
  -1  -5   1      623.03      637.65     21.21 o 
   0  -5   1        0.13        1.32      1.50 o 
   1  -5   1      177.47      182.74      4.18 o 
   2  -5   1        0.32        1.43      0.85 o 
   3  -5   1       39.81       43.34      3.07 o 
   4  -5   1        0.40        2.75      2.46 o 
   5  -5   1        1.36        2.58      2.79 o 
   6  -5   1        0.05        0.65      3.48 o 
   7  -5   1        0.06       -4.15      4.15 o 
  -9  -4   1        6.29        8.10      4.55 o 
  -8  -4   1        0.01        0.73      2.65 o 
  -7  -4   1       13.61       22.68      6.04 o 
  -6  -4   1       61.95       64.93      8.88 o 
  -5  -4   1        3.86        2.87      0.67 o 
  -4  -4   1      168.90      196.49      5.20 o 
  -3  -4   1      326.31      336.13      6.69 o 
  -2  -4   1        1.59        2.49      0.79 o 
  -1  -4   1     2142.45     2191.44     12.76 o 
   0  -4   1       21.42       28.62      2.32 o 
   1  -4   1      803.17      802.01      7.94 o 
   2  -4   1       85.31       92.66      4.11 o 
   3  -4   1      355.54      332.99     11.21 o 
   4  -4   1        4.19        4.59      1.15 o 
   5  -4   1      192.46      190.84     10.05 o 
   6  -4   1        8.59        8.34      2.59 o 
   7  -4   1       17.11       21.54      6.33 o 
  -9  -3   1        0.00       -3.21      3.59 o 
  -8  -3   1        1.57        1.24      2.96 o 
  -7  -3   1       23.69       30.50      6.55 o 
  -6  -3   1        9.31        2.80      2.48 o 
  -5  -3   1      292.69      246.63     12.06 o 
  -3  -3   1     1031.68      924.45      8.93 o 
  -2  -3   1      201.99      203.26      4.46 o 
  -1  -3   1     1544.37     1519.86      9.44 o 
   0  -3   1      110.40      122.58      4.30 o 
   1  -3   1      353.90      330.29      4.92 o 
   2  -3   1       27.82       19.71      1.80 o 
   3  -3   1        9.54        8.62      2.28 o 
   4  -3   1       16.95       18.44      3.05 o 
   5  -3   1       39.17       43.65      4.62 o 
   6  -3   1       22.62       21.39      4.27 o 
   7  -3   1       11.01       13.37      4.60 o 
   8  -3   1        3.20        1.68      3.05 o 
  -9  -2   1        0.77       -0.31      2.97 o 
  -8  -2   1        1.24        2.41      2.60 o 
  -7  -2   1        1.02       -1.73      3.14 o 
  -6  -2   1       26.75       26.88      6.36 o 
  -5  -2   1        7.34        5.93      3.00 o 
  -4  -2   1       40.82       50.97      4.78 o 
  -3  -2   1       10.15        9.89      0.98 o 
  -2  -2   1      678.14      704.33     10.89 o 
  -1  -2   1     1057.73      958.70      8.44 o 
   0  -2   1       16.98       25.58      1.84 o 
   1  -2   1     1477.05     1294.01      9.69 o 
   2  -2   1       21.44       23.03      1.38 o 
   3  -2   1      173.03      191.39      5.69 o 
   4  -2   1       74.00       71.38      4.88 o 
   5  -2   1      122.04      109.83      5.82 o 
   6  -2   1       20.06       22.46      3.28 o 
   7  -2   1       16.88       14.09      4.90 o 
   8  -2   1       15.55       25.25      7.28 o 
  -9  -1   1        5.66        7.60      4.92 o 
  -8  -1   1        2.71       -3.56      4.04 o 
  -7  -1   1       10.02       -0.62      2.65 o 
  -6  -1   1        0.95       -2.53      2.53 o 
  -5  -1   1       22.37       14.82      4.23 o 
  -3  -1   1      172.56      197.85      6.52 o 
  -2  -1   1       58.63       67.75      2.19 o 
  -1  -1   1     1664.34     1610.37      8.97 o 
   1  -1   1     1781.60     1600.62      9.40 o 
   2  -1   1     3792.28     3749.90     23.36 o 
   3  -1   1        6.94        7.50      0.91 o 
   4  -1   1     1843.18     1854.64     26.01 o 
   5  -1   1       28.36       31.12      1.85 o 
   6  -1   1      349.86      328.60     10.42 o 
   7  -1   1       15.38       13.66      3.13 o 
   8  -1   1       45.78       34.49      8.70 o 
  -9   0   1        0.75       -0.88      3.35 o 
  -8   0   1        6.22       10.38      5.28 o 
  -7   0   1        0.56        0.90      2.52 o 
  -6   0   1       21.34       20.94      2.94 o 
  -5   0   1        1.63        4.22      1.50 o 
  -4   0   1      203.01      242.57      8.36 o 
  -3   0   1      330.41      321.91      3.58 o 
  -2   0   1        0.00        2.11      0.75 o 
  -1   0   1       29.59       31.30      1.60 o 
   1   0   1       91.44      108.27      2.17 o 
   2   0   1      341.36      354.91      4.98 o 
   3   0   1     1386.74     1417.01      8.66 o 
   5   0   1        1.99        0.96      1.03 o 
   6   0   1       83.53       86.31      6.60 o 
   7   0   1        5.87       11.32      2.96 o 
   8   0   1       24.82       19.47      6.30 o 
   9   0   1        0.04        5.11      4.24 o 
  -8   1   1      130.70      112.56     14.65 o 
  -7   1   1        9.88       14.62      5.16 o 
  -6   1   1      586.79      563.44     15.51 o 
  -5   1   1       10.15       11.19      1.32 o 
  -4   1   1     2156.26     2183.44     17.55 o 
  -3   1   1      289.33      296.57      5.08 o 
  -2   1   1     3049.44     3108.45     15.80 o 
  -1   1   1     2484.18     2313.27     15.97 o 
   1   1   1     1402.54     1356.55      7.24 o 
   2   1   1      692.17      752.81      7.89 o 
   3   1   1       17.56       13.23      1.39 o 
   4   1   1      117.16      157.58      8.26 o 
   5   1   1       19.91       15.37      2.52 o 
   6   1   1       39.60       38.93      4.26 o 
   7   1   1       33.09       33.97      7.73 o 
   8   1   1        4.53        1.32      2.96 o 
   9   1   1        4.32       10.94      6.10 o 
  -8   2   1       18.66       27.86      7.79 o 
  -7   2   1        1.31        1.60      2.72 o 
  -6   2   1       31.71       28.99      3.60 o 
  -5   2   1       35.02       25.87      2.43 o 
  -4   2   1      117.88      125.29      4.99 o 
  -3   2   1       11.00       16.05      2.24 o 
  -2   2   1        0.84        4.40      0.82 o 
  -1   2   1      379.56      318.74      5.79 o 
   0   2   1       16.86       17.21      1.37 o 
   1   2   1     1266.42     1172.49      6.39 o 
   2   2   1     1417.08     1386.59      9.31 o 
   3   2   1      545.75      486.75      5.97 o 
   4   2   1        6.13        8.15      1.95 o 
   5   2   1      354.58      317.53     17.36 o 
   6   2   1       11.63        8.71      3.64 o 
   7   2   1       42.32       49.62      8.92 o 
   8   2   1        0.02       -0.98      3.63 o 
   9   2   1        0.18        2.56      4.07 o 
  -8   3   1        0.27        5.75      4.38 o 
  -7   3   1        0.05        2.52      3.27 o 
  -6   3   1        0.30       -0.55      4.10 o 
  -5   3   1        0.52        0.58      1.98 o 
  -4   3   1        0.52       -1.27      1.33 o 
  -3   3   1      153.24      119.50      6.32 o 
  -2   3   1      115.60       92.97      4.10 o 
  -1   3   1      965.42      966.08     10.05 o 
   0   3   1      216.65      213.60      4.60 o 
   1   3   1      703.70      690.79      6.89 o 
   2   3   1       56.78       49.65      2.00 o 
   3   3   1      210.45      186.55      4.33 o 
   4   3   1       24.68       27.64      1.85 o 
   5   3   1        0.43       -0.96      2.28 o 
   6   3   1       67.97       66.94      8.87 o 
   7   3   1       10.45        5.87      3.39 o 
   8   3   1       16.24       25.09      7.48 o 
   9   3   1        0.76       -2.02      3.45 o 
  -7   4   1        0.01        3.99      3.68 o 
  -6   4   1        0.62        0.51      1.87 o 
  -5   4   1        1.94       -0.36      2.03 o 
  -4   4   1        0.26        2.57      1.71 o 
  -3   4   1       11.57       30.76      7.59 o 
  -2   4   1        9.58       11.75      1.89 o 
  -1   4   1        5.38        5.38      0.98 o 
   0   4   1        0.04        0.62      1.34 o 
   1   4   1     1300.75     1220.01     27.08 o 
   2   4   1       29.63       36.79      1.90 o 
   3   4   1      826.76      821.71      9.33 o 
   4   4   1      366.46      350.24      7.65 o 
   5   4   1      149.11      136.92      4.41 o 
   6   4   1      146.48      130.58     12.29 o 
   7   4   1       22.92       20.90      6.22 o 
   8   4   1       10.57        4.20      2.54 o 
   9   4   1        0.20       -2.99      3.67 o 
  -7   5   1        3.99        0.87      3.00 o 
  -6   5   1        0.17       -0.42      2.11 o 
  -5   5   1        8.33        5.43      2.04 o 
  -4   5   1        1.32       10.09      3.35 o 
  -3   5   1      105.63      101.78      6.62 o 
  -2   5   1        0.02        2.80      1.84 o 
  -1   5   1      467.54      430.67      8.13 o 
   0   5   1       10.00        7.47      1.77 o 
   1   5   1      453.58      451.69     29.85 o 
   2   5   1        0.26        0.56      0.61 o 
   3   5   1      415.82      413.27      9.52 o 
   4   5   1        6.17        8.66      1.76 o 
   5   5   1      226.33      218.32      8.55 o 
   6   5   1       15.22       14.55      4.35 o 
   7   5   1       26.31       31.18      6.68 o 
   8   5   1        0.68        5.87      3.93 o 
  -6   6   1        1.77        6.60      2.77 o 
  -5   6   1       13.27        9.30      3.09 o 
  -4   6   1        0.02        1.74      2.94 o 
  -3   6   1       44.13       46.63      4.63 o 
  -2   6   1        0.12       15.32      4.25 o 
  -1   6   1        0.03       -0.46      0.65 o 
   0   6   1       23.85       33.83      5.82 o 
   1   6   1      159.86      187.55     13.62 o 
   2   6   1      118.72      109.16      3.65 o 
   3   6   1       59.03       52.07      2.36 o 
   4   6   1      120.59      142.00      6.24 o 
   5   6   1       14.24       13.69      2.27 o 
   6   6   1       53.00       55.00      6.09 o 
   7   6   1        6.59        7.47      3.76 o 
   8   6   1        8.70       11.35      4.70 o 
  -5   7   1       75.47       63.92     10.17 o 
  -4   7   1        4.84       -0.37      3.84 o 
  -3   7   1      385.48      413.21     24.55 o 
  -2   7   1       60.50       56.92      5.86 o 
  -1   7   1     1268.29     1178.13     39.05 o 
   0   7   1      173.13      161.10     14.04 o 
   1   7   1     1412.45     1520.40     41.68 o 
   2   7   1      373.35      362.39     20.21 o 
   3   7   1      775.60      762.18     14.07 o 
   4   7   1      316.88      314.34      7.77 o 
   5   7   1      224.81      230.92      8.77 o 
   6   7   1       78.13       75.58      7.07 o 
   7   7   1       14.66       15.77      3.70 o 
   8   7   1       15.74       20.66      7.98 o 
  -5   8   1        0.05       -4.52      4.81 o 
  -4   8   1        2.07        6.20      4.62 o 
  -3   8   1        1.87       11.38      5.62 o 
  -2   8   1        2.84        5.04      4.73 o 
  -1   8   1       23.64       23.03      6.83 o 
   0   8   1       84.30      104.89     12.50 o 
   1   8   1       68.94       73.70     10.34 o 
   2   8   1      112.91       97.69     11.60 o 
   3   8   1       94.41       85.86     10.26 o 
   4   8   1       99.66       97.71      7.94 o 
   5   8   1       85.47       73.75      7.02 o 
   6   8   1       66.24       65.42     10.75 o 
   7   8   1       32.75       32.12      8.38 o 
  -3   9   1       18.89       20.75      6.64 o 
  -2   9   1        2.17        2.92      2.93 o 
  -1   9   1      115.50      112.33     14.13 o 
   0   9   1        0.10       -0.63      3.12 o 
   1   9   1      193.26      188.70     17.24 o 
   2   9   1        1.67        7.32      4.92 o 
   3   9   1      174.19      170.70     15.88 o 
   4   9   1        0.31       -1.42      2.52 o 
   5   9   1      101.72       93.69      8.35 o 
   6   9   1        3.38        8.38      5.05 o 
  -2  10   1        2.01        1.55      4.92 o 
  -1  10   1       44.59       47.90     10.18 o 
   0  10   1        0.58       -1.63      3.68 o 
   1  10   1       30.27       42.13      9.94 o 
   2  10   1        0.02        4.31      4.26 o 
   3  10   1        2.10       -1.58      3.79 o 
   4  10   1        5.03        3.62      3.55 o 
   5  10   1        1.91        3.21      6.53 o 
   1  11   1       93.87       97.16     14.27 o 
   2  11   1       28.95       25.10      8.00 o 
   3  11   1      115.67       98.62     13.69 o 
  -3 -11   2       30.74       24.81      7.60 o 
  -2 -11   2       72.09       78.18     13.09 o 
  -1 -11   2       43.65       37.08      9.86 o 
  -5 -10   2        1.31        4.98      3.48 o 
  -4 -10   2       53.96       54.93     10.16 o 
  -3 -10   2        5.29        0.73      2.46 o 
  -2 -10   2       26.03       19.96      4.36 o 
  -1 -10   2        2.35       10.36      3.64 o 
   0 -10   2        7.78       10.11      3.32 o 
   1 -10   2        0.72       -3.02      5.23 o 
   2 -10   2        0.00        3.84      4.51 o 
  -6  -9   2       24.31       20.51      6.41 o 
  -5  -9   2        0.33        1.07      1.84 o 
  -4  -9   2       99.48       97.04      7.03 o 
  -3  -9   2        0.31        5.74      4.21 o 
  -2  -9   2      199.94      192.41     11.93 o 
  -1  -9   2        3.64        2.10      2.27 o 
   0  -9   2      121.13      133.79      9.80 o 
   1  -9   2       26.22       29.92      4.86 o 
   2  -9   2       13.52       13.13      5.71 o 
   3  -9   2        5.88        6.22      4.69 o 
  -7  -8   2        2.32        5.45      4.41 o 
  -6  -8   2        1.29        0.98      2.57 o 
  -5  -8   2        0.38        0.27      1.47 o 
  -4  -8   2        4.25       16.10      3.05 o 
  -3  -8   2       21.92       24.27      3.25 o 
  -2  -8   2       40.32       31.63      4.80 o 
  -1  -8   2       16.87       37.27      5.21 o 
   0  -8   2       65.62       56.58      9.71 o 
   1  -8   2       35.53       29.14      6.72 o 
   2  -8   2       43.77       38.34      4.90 o 
   3  -8   2       44.55       57.85     10.12 o 
   4  -8   2       21.44       25.04      7.48 o 
   5  -8   2       10.67        9.28      4.54 o 
  -8  -7   2       18.80       20.48      6.00 o 
  -7  -7   2        0.04        0.28      2.19 o 
  -6  -7   2       87.76       93.86      7.75 o 
  -5  -7   2       12.15       10.82      1.85 o 
  -4  -7   2      259.32      245.24      7.49 o 
  -3  -7   2       58.76       48.15      2.88 o 
  -2  -7   2      302.32      279.57     23.40 o 
  -1  -7   2       71.86       91.14      7.23 o 
   0  -7   2       67.16       70.66      6.17 o 
   1  -7   2       11.97        8.38      2.39 o 
   2  -7   2       13.80       12.17      2.74 o 
   4  -7   2        2.29        3.90      3.52 o 
   5  -7   2        0.33       -4.69      4.69 o 
  -8  -6   2       60.28       58.96     10.07 o 
  -7  -6   2        4.60        4.17      3.03 o 
  -6  -6   2      208.93      203.02     14.99 o 
  -5  -6   2       10.39       11.80      2.86 o 
  -4  -6   2      512.06      478.83     10.16 o 
  -3  -6   2        0.85        0.39      0.75 o 
  -2  -6   2      289.28      280.94      5.66 o 
  -1  -6   2        0.01        4.37      2.08 o 
   0  -6   2      146.96      148.58      9.80 o 
   1  -6   2        0.91        2.37      0.85 o 
   2  -6   2       67.70       69.82      2.92 o 
   3  -6   2        0.07        5.46      1.19 o 
   4  -6   2        0.66       -0.68      1.60 o 
   5  -6   2        1.93        1.53      1.88 o 
   6  -6   2        1.37        6.95      2.88 o 
  -8  -5   2        4.34        7.02      4.44 o 
  -7  -5   2        0.44       -0.72      2.94 o 
  -6  -5   2        1.70        2.81      2.66 o 
  -5  -5   2        9.76        6.94      1.57 o 
  -4  -5   2        0.94        4.87      1.56 o 
  -3  -5   2        8.13        5.54      1.07 o 
  -2  -5   2       16.57       27.08      2.72 o 
  -1  -5   2       24.12       15.95      1.27 o 
   0  -5   2      144.76      120.65      6.62 o 
   1  -5   2       28.47       21.71      1.62 o 
   2  -5   2      228.18      213.44      5.55 o 
   3  -5   2        0.10       10.84      4.19 o 
   4  -5   2       20.88       17.20      3.40 o 
   5  -5   2        0.00        0.00      2.45 o 
   6  -5   2        3.93        5.35      2.31 o 
   7  -5   2        0.05        3.01      3.84 o 
  -9  -4   2        1.79       -4.18      4.18 o 
  -8  -4   2       25.05       33.94      8.07 o 
  -7  -4   2       16.54       23.42      6.00 o 
  -6  -4   2      118.03      117.60     11.85 o 
  -5  -4   2      144.43      119.69      4.01 o 
  -4  -4   2      618.87      667.27     10.15 o 
  -3  -4   2      100.77      101.45      3.76 o 
  -2  -4   2      611.51      546.15      8.23 o 
  -1  -4   2      352.29      376.27      5.00 o 
   0  -4   2      558.50      705.63     13.19 o 
   1  -4   2     1051.26     1059.31     11.61 o 
   2  -4   2      196.62      174.29      5.68 o 
   3  -4   2      224.17      241.95      9.56 o 
   4  -4   2       20.29       20.06      3.35 o 
   5  -4   2       52.20       44.37      5.09 o 
   6  -4   2       33.81       38.56      8.73 o 
   7  -4   2       16.86       24.69      6.76 o 
  -9  -3   2        0.12        4.66      4.17 o 
  -8  -3   2        0.23        7.05      4.43 o 
  -7  -3   2        4.42        5.10      4.08 o 
  -6  -3   2        0.08        2.52      3.35 o 
  -5  -3   2       33.09       26.80      2.00 o 
  -4  -3   2        6.47        6.35      1.09 o 
  -3  -3   2        7.20        8.74      1.02 o 
  -2  -3   2       43.63       48.42      2.34 o 
  -1  -3   2       27.75       25.48      2.03 o 
   0  -3   2      291.37      298.34      3.46 o 
   1  -3   2      131.13      128.39      3.05 o 
   2  -3   2      159.31      151.55      5.16 o 
   3  -3   2       28.44       33.70      3.83 o 
   4  -3   2       20.98       21.49      3.36 o 
   5  -3   2        0.46        2.26      2.26 o 
   6  -3   2        0.01        0.42      1.50 o 
   7  -3   2        1.64        1.03      3.42 o 
   8  -3   2        0.17        1.86      2.82 o 
  -9  -2   2        0.62        2.97      4.39 o 
  -8  -2   2        3.96       12.87      5.51 o 
  -7  -2   2        0.25        3.85      4.23 o 
  -6  -2   2        6.39        6.75      3.69 o 
  -5  -2   2        2.77        7.83      3.54 o 
  -4  -2   2      351.46      392.31     38.27 o 
  -3  -2   2      133.30      127.82      3.18 o 
  -2  -2   2     1161.60     1118.94     10.55 o 
  -1  -2   2       38.40       34.69      2.46 o 
   1  -2   2     1101.63     1085.92      8.34 o 
   2  -2   2        0.28        1.65      1.06 o 
   3  -2   2        5.24        2.89      1.19 o 
   4  -2   2       54.21       58.09      3.55 o 
   5  -2   2        4.59        2.71      0.77 o 
   6  -2   2       53.73       53.19      4.95 o 
   7  -2   2        0.17       -0.99      2.54 o 
   8  -2   2        4.94       14.45      6.23 o 
  -9  -1   2        9.88        4.74      4.39 o 
  -8  -1   2        6.35        1.31      2.13 o 
  -7  -1   2       33.59       34.28      7.42 o 
  -6  -1   2       42.18       44.72      7.62 o 
  -5  -1   2      116.30       95.38      9.75 o 
  -4  -1   2        0.52       13.71      4.70 o 
  -3  -1   2       60.27       57.70      1.89 o 
  -2  -1   2      867.75      892.73     16.16 o 
  -1  -1   2        1.66        3.76      0.98 o 
   0  -1   2      854.27      910.21      6.92 o 
   1  -1   2      200.68      176.70      3.12 o 
   2  -1   2     1952.99     1896.66     13.62 o 
   3  -1   2       12.81       18.12      1.81 o 
   4  -1   2      529.40      474.83      9.22 o 
   5  -1   2        0.00        0.13      0.74 o 
   6  -1   2       37.90       38.96      5.67 o 
   7  -1   2        8.56        8.61      2.86 o 
   8  -1   2        2.72        7.75      4.87 o 
  -8   0   2       90.69       83.45     12.84 o 
  -7   0   2       88.08       74.45     10.57 o 
  -6   0   2      631.45      577.13     13.78 o 
  -5   0   2       83.85       73.73      2.98 o 
  -4   0   2     5158.56     4914.40     21.45 o 
  -3   0   2        3.48        3.65      0.68 o 
  -2   0   2    17813.17    17085.18    255.00 o 
  -1   0   2       16.64       18.37      1.50 o 
   1   0   2      220.49      212.88      3.15 o 
   2   0   2     4751.25     4696.36     18.26 o 
   3   0   2        4.54        4.00      2.76 o 
   4   0   2      692.30      686.25     10.26 o 
   5   0   2        2.50        4.28      0.96 o 
   6   0   2       16.90       11.20      3.07 o 
   7   0   2        6.77        9.27      3.65 o 
   8   0   2        3.63        6.59      4.95 o 
   9   0   2        1.13        6.28      4.77 o 
  -8   1   2       26.27       15.81      5.35 o 
  -7   1   2        2.09        8.72      3.92 o 
  -6   1   2      125.08      111.12      9.73 o 
  -5   1   2       11.34        9.69      1.44 o 
  -4   1   2       28.99       26.14      1.76 o 
  -3   1   2        9.39        8.48      1.29 o 
  -2   1   2      614.51      615.33      8.52 o 
  -1   1   2      354.48      340.72      6.83 o 
   0   1   2      474.19      572.07      9.51 o 
   1   1   2       20.00       24.23      0.89 o 
   2   1   2     2978.96     2886.13     17.29 o 
   3   1   2        9.71        7.29      0.78 o 
   4   1   2      877.66      821.08     17.14 o 
   5   1   2       12.08        9.72      1.94 o 
   6   1   2       76.39       68.70      5.89 o 
   7   1   2        0.04        1.16      1.52 o 
   8   1   2       16.56       16.90      5.85 o 
   9   1   2        0.01        4.94      4.83 o 
  -8   2   2        3.14        9.16      4.95 o 
  -7   2   2        0.63        1.90      2.42 o 
  -6   2   2        0.02       -0.91      1.56 o 
  -5   2   2       35.03       43.57      4.19 o 
  -4   2   2       53.64       51.45      3.15 o 
  -3   2   2      162.26      152.66      6.70 o 
  -2   2   2      246.03      224.30      8.46 o 
  -1   2   2      275.16      261.71      7.19 o 
   0   2   2      292.85      293.04     10.75 o 
   1   2   2       56.06       72.31      1.73 o 
   2   2   2      918.86      918.93      8.28 o 
   3   2   2        1.51        0.90      0.49 o 
   4   2   2      227.00      250.04     10.20 o 
   5   2   2       14.86       14.81      4.44 o 
   6   2   2        0.05       -0.37      2.94 o 
   7   2   2        0.41        2.89      3.05 o 
   8   2   2        3.86        3.41      3.67 o 
   9   2   2        0.94        3.27      4.21 o 
  -8   3   2        0.07        9.56      5.40 o 
  -7   3   2        0.07       -2.78      3.38 o 
  -6   3   2        6.46        6.92      2.26 o 
  -5   3   2        6.74        7.92      3.87 o 
  -4   3   2       11.69        9.18      2.23 o 
  -3   3   2       87.59       76.18      4.26 o 
  -2   3   2       13.33       17.44      2.87 o 
  -1   3   2       13.16       14.43      1.28 o 
   1   3   2        5.90       11.66      0.83 o 
   2   3   2      201.54      190.43      3.56 o 
   3   3   2       46.46       61.04      2.56 o 
   4   3   2      720.06      734.89     13.77 o 
   5   3   2      145.11      132.18      5.18 o 
   6   3   2      246.72      266.84     17.70 o 
   7   3   2       11.24       14.04      4.54 o 
   8   3   2       81.16       79.21     12.10 o 
   9   3   2        0.00        4.40      3.35 o 
  -7   4   2        0.57        2.70      3.77 o 
  -6   4   2        0.51        1.88      2.31 o 
  -5   4   2        1.69        1.22      1.77 o 
  -4   4   2       37.45       43.39      4.70 o 
  -3   4   2       56.11      121.58     19.86 o 
  -2   4   2      818.20      795.44     13.92 o 
  -1   4   2      305.50      317.22      8.62 o 
   0   4   2     1892.59     1795.69     35.30 o 
   1   4   2       40.09       45.92      4.52 o 
   2   4   2     1129.09     1060.60      9.32 o 
   3   4   2       19.59       17.55      1.46 o 
   4   4   2      433.13      427.58      8.68 o 
   5   4   2       30.39       30.23      2.28 o 
   6   4   2       48.13       41.50      7.00 o 
   7   4   2        5.77        7.04      3.62 o 
   8   4   2        2.25        5.91      4.94 o 
   9   4   2        1.11        8.92      5.91 o 
  -7   5   2        1.00       -0.52      2.80 o 
  -6   5   2       22.70       28.89      4.52 o 
  -5   5   2        2.37        4.66      2.16 o 
  -4   5   2      124.34      115.55      7.83 o 
  -3   5   2       21.43       15.09      2.90 o 
  -2   5   2       66.95       72.69      5.06 o 
  -1   5   2        0.19       -0.22      1.11 o 
   0   5   2       19.34       28.71      2.19 o 
   1   5   2        3.46        7.87      1.31 o 
   2   5   2       21.46       16.89      1.43 o 
   3   5   2        1.75        2.23      0.65 o 
   4   5   2      333.61      299.92      8.74 o 
   5   5   2       14.96       14.55      2.71 o 
   6   5   2      134.74      130.21     12.09 o 
   7   5   2        0.55       -0.36      2.14 o 
   8   5   2       18.31       17.63      5.77 o 
  -6   6   2        2.15        0.64      2.69 o 
  -5   6   2        1.73        0.13      3.17 o 
  -4   6   2       15.23       20.53      3.67 o 
  -3   6   2       35.98       48.32      4.87 o 
  -2   6   2      209.62      210.85      8.82 o 
  -1   6   2      107.37       94.10      5.90 o 
   0   6   2      348.35      330.09     21.08 o 
   1   6   2       72.31       62.68      7.90 o 
   2   6   2      474.42      446.13     12.35 o 
   3   6   2       31.62       34.93      2.36 o 
   4   6   2      264.92      275.49      7.36 o 
   5   6   2        7.46        9.26      2.18 o 
   6   6   2       25.13       31.52      6.83 o 
   7   6   2        0.75        5.06      2.73 o 
   8   6   2        0.34        4.77      3.54 o 
  -5   7   2       43.36       36.03      7.77 o 
  -4   7   2       59.25       70.08     10.71 o 
  -3   7   2       91.73       94.22      7.00 o 
  -2   7   2       67.85       68.16      5.21 o 
  -1   7   2      227.40      226.47      7.35 o 
   0   7   2       25.54       31.31      6.77 o 
   1   7   2      293.13      276.80     17.90 o 
   2   7   2       26.37       27.37      6.04 o 
   3   7   2       58.32       52.35      3.48 o 
   4   7   2      221.41      284.25      7.52 o 
   5   7   2        3.94       12.89      2.39 o 
   6   7   2      118.64      121.93      9.05 o 
   7   7   2        0.53        0.91      2.20 o 
   8   7   2       23.59       27.69      8.74 o 
  -4   8   2       37.69       33.54      7.80 o 
  -3   8   2       78.91       84.01     12.17 o 
  -2   8   2       34.44       51.38      9.72 o 
  -1   8   2       99.51       94.13     11.99 o 
   0   8   2        2.60       -2.15      4.06 o 
   1   8   2      209.59      198.76     16.70 o 
   2   8   2        4.37        6.13      4.08 o 
   3   8   2      236.64      238.53     17.55 o 
   4   8   2        3.29        3.19      1.74 o 
   5   8   2       50.93       58.17      6.27 o 
   6   8   2       21.22       22.83      6.89 o 
   7   8   2        1.09        3.94      2.68 o 
  -3   9   2        9.04       13.74      5.64 o 
  -2   9   2        0.04       13.91      6.68 o 
  -1   9   2       24.36       36.91      8.57 o 
   0   9   2       19.45       36.17      9.39 o 
   1   9   2        7.98       11.38      5.10 o 
   2   9   2       54.96       51.08      9.10 o 
   3   9   2       18.97       28.81      7.33 o 
   4   9   2       51.89       56.05      8.97 o 
   5   9   2       25.91       31.61      7.85 o 
   6   9   2       20.34       14.72      5.57 o 
  -2  10   2       24.19       29.34      8.15 o 
  -1  10   2       24.25       34.19      8.94 o 
   0  10   2       40.29       60.66     11.13 o 
   1  10   2       77.47       83.80     12.72 o 
   2  10   2       16.64       18.23      6.77 o 
   3  10   2       36.24       36.98      8.37 o 
   4  10   2        5.90        7.17      4.13 o 
   5  10   2        0.42       -3.43      4.09 o 
   1  11   2        6.93        7.44      5.33 o 
   2  11   2        2.61       12.81      5.13 o 
   3  11   2       25.85       25.80      7.35 o 
  -2 -11   3        1.70        5.20      3.62 o 
  -1 -11   3        5.59        8.21      3.40 o 
  -5 -10   3       14.28       19.72      8.40 o 
  -4 -10   3       12.33       11.15      3.48 o 
  -3 -10   3       16.17       18.36      4.26 o 
  -2 -10   3       35.49       33.66      5.56 o 
  -1 -10   3       18.78       19.25      4.57 o 
   0 -10   3       30.00       26.27      4.92 o 
   1 -10   3       15.10       18.42      4.32 o 
   2 -10   3       13.99       26.26      8.73 o 
  -6  -9   3        1.97        4.63      3.62 o 
  -5  -9   3        9.98       16.45      4.01 o 
  -4  -9   3        1.17       10.10      2.90 o 
  -3  -9   3        3.29       10.26      3.59 o 
  -2  -9   3        5.75        7.19      3.89 o 
  -1  -9   3        7.46        5.44      2.82 o 
   0  -9   3        8.68        7.37      6.01 o 
   1  -9   3       28.18       31.04      4.99 o 
   2  -9   3        8.75       14.27      6.02 o 
   3  -9   3       18.64       22.62      7.63 o 
  -7  -8   3        0.71        1.96      2.79 o 
  -6  -8   3       10.93        6.83      3.55 o 
  -5  -8   3       11.76       11.04      2.57 o 
  -4  -8   3      160.63      171.51      8.62 o 
  -3  -8   3      117.02      127.23      7.32 o 
  -2  -8   3      300.03      289.38     13.93 o 
  -1  -8   3      247.20      267.61     13.25 o 
   0  -8   3      199.04      193.35     11.22 o 
   1  -8   3      214.78      225.40     12.03 o 
   2  -8   3      117.28      110.10      9.71 o 
   3  -8   3       49.91       66.17     11.19 o 
   4  -8   3       27.56       16.39      5.13 o 
   5  -8   3        5.88        4.96      3.51 o 
  -7  -7   3       30.04       28.98      6.46 o 
  -6  -7   3      114.68      117.01      8.73 o 
  -5  -7   3      121.05      116.89      5.69 o 
  -4  -7   3      129.34      150.45      5.96 o 
  -3  -7   3      124.48      119.73      4.67 o 
  -2  -7   3      113.28       96.26      7.57 o 
  -1  -7   3       52.28       57.89      6.76 o 
   0  -7   3       91.17      102.35      7.75 o 
   1  -7   3        3.91        1.44      1.69 o 
   2  -7   3       17.61       18.29      3.63 o 
   3  -7   3        5.39       16.12      3.17 o 
   4  -7   3        0.46       -2.00      3.29 o 
   5  -7   3        2.16        3.59      3.32 o 
  -8  -6   3        5.50        4.49      3.88 o 
  -7  -6   3        2.32        4.89      4.30 o 
  -6  -6   3        4.52        7.07      2.60 o 
  -5  -6   3       55.95       58.40      4.30 o 
  -4  -6   3        0.01        0.27      1.06 o 
  -3  -6   3      205.39      215.08      6.32 o 
  -1  -6   3      122.68      115.57      4.38 o 
   0  -6   3        1.78        1.31      2.81 o 
   1  -6   3      158.76      139.83      4.46 o 
   2  -6   3       47.19       38.16      2.97 o 
   3  -6   3       68.10       79.30      4.80 o 
   4  -6   3       25.95       27.17      3.30 o 
   5  -6   3        9.57        6.51      1.86 o 
   6  -6   3        0.57       -0.51      1.43 o 
  -8  -5   3        1.71        3.44      3.90 o 
  -7  -5   3       20.54       21.50      5.76 o 
  -6  -5   3       27.28       20.81      5.29 o 
  -5  -5   3       46.80       53.14      3.93 o 
  -4  -5   3      140.33      137.94      6.00 o 
  -3  -5   3       86.66       87.30      5.18 o 
  -2  -5   3      319.77      361.21      7.15 o 
  -1  -5   3      232.02      267.84      7.30 o 
   0  -5   3      181.13      236.95     15.58 o 
   1  -5   3       52.99       52.52      2.79 o 
   2  -5   3       56.24       62.85      3.08 o 
   3  -5   3        4.28        2.55      2.10 o 
   4  -5   3        1.11        1.59      1.75 o 
   5  -5   3       12.46       17.35      6.10 o 
   6  -5   3        0.16       -1.35      1.90 o 
   7  -5   3        3.23        4.90      3.27 o 
  -8  -4   3        3.88        5.45      4.62 o 
  -7  -4   3        4.47        3.29      3.33 o 
  -6  -4   3        0.00        3.18      2.99 o 
  -5  -4   3       76.87       77.84      4.25 o 
  -4  -4   3       44.83       51.91      2.85 o 
  -3  -4   3      323.69      299.68      7.52 o 
  -2  -4   3     1511.15     1591.03     19.34 o 
  -1  -4   3      705.80      724.07      9.89 o 
   0  -4   3     2216.63     2722.66     31.54 o 
   1  -4   3     2022.70     2029.35     17.14 o 
   2  -4   3     1182.64     1200.32     14.94 o 
   3  -4   3     1117.99     1083.29     20.66 o 
   4  -4   3      340.77      341.75     12.67 o 
   5  -4   3      176.39      173.24      9.75 o 
   6  -4   3       27.64       26.66      4.22 o 
   7  -4   3       42.07       39.87      8.59 o 
  -9  -3   3        1.39        2.35      4.08 o 
  -8  -3   3        0.13       -1.58      2.93 o 
  -7  -3   3        0.65        4.69      3.83 o 
  -6  -3   3       32.81       37.66      7.19 o 
  -5  -3   3       17.87       11.22      1.41 o 
  -3  -3   3       63.52       60.80      2.80 o 
  -2  -3   3      607.49      664.92     19.25 o 
  -1  -3   3       94.99       98.35      3.11 o 
   0  -3   3     1612.14     1837.31     13.25 o 
   1  -3   3       60.55       61.61      2.52 o 
   2  -3   3      981.08     1030.65     30.15 o 
   3  -3   3      100.07       97.62      6.01 o 
   4  -3   3       72.67       74.32      6.46 o 
   5  -3   3       10.02       13.33      2.69 o 
   6  -3   3       13.91       17.01      3.34 o 
   7  -3   3        5.04        4.56      3.50 o 
   8  -3   3        2.16        4.35      3.73 o 
  -9  -2   3        3.73       12.18      5.12 o 
  -8  -2   3        2.02        7.08      4.49 o 
  -7  -2   3        0.87        2.36      3.42 o 
  -6  -2   3       20.67       21.86      5.41 o 
  -5  -2   3       36.92       40.81      2.56 o 
  -4  -2   3       46.30       45.95      2.39 o 
  -3  -2   3     1598.31     1574.40     12.45 o 
  -2  -2   3       14.85       20.28      2.40 o 
  -1  -2   3     4205.17     3966.15     51.40 o 
   0  -2   3      524.19      556.84      6.87 o 
   1  -2   3     4146.55     4082.19     17.73 o 
   2  -2   3      228.93      215.33      4.65 o 
   3  -2   3     1557.11     1514.07     17.39 o 
   4  -2   3        9.75       17.20      3.25 o 
   5  -2   3      118.93      119.83      7.11 o 
   6  -2   3        0.26        0.70      1.43 o 
   7  -2   3        7.90        4.41      3.60 o 
   8  -2   3        0.36       -0.60      2.94 o 
  -9  -1   3        1.89        1.75      3.77 o 
  -8  -1   3        0.96        4.74      3.76 o 
  -7  -1   3        4.93        3.45      3.65 o 
  -6  -1   3       21.94       19.12      5.11 o 
  -5  -1   3      121.56      117.88      4.74 o 
  -4  -1   3      305.13      308.75      6.05 o 
  -3  -1   3      335.60      324.86      5.32 o 
  -2  -1   3      604.19      627.63      9.38 o 
  -1  -1   3     4001.07     3946.78     24.37 o 
   0  -1   3     2847.66     3299.42     15.75 o 
   1  -1   3     5949.48     5773.85     18.14 o 
   2  -1   3      687.89      652.59      7.54 o 
   3  -1   3      303.38      307.14      7.04 o 
   4  -1   3        0.29        1.98      0.99 o 
   5  -1   3       20.15       21.73      1.76 o 
   6  -1   3        2.91        5.63      3.01 o 
   7  -1   3        0.05        2.97      5.23 o 
   8  -1   3        2.08        3.53      5.71 o 
  -8   0   3        0.54       -0.08      3.61 o 
  -7   0   3       14.63       18.61      6.48 o 
  -6   0   3        8.09        8.02      3.59 o 
  -5   0   3       26.09       27.16      1.58 o 
  -4   0   3      162.87      189.44      7.90 o 
  -3   0   3        4.16        5.59      1.25 o 
  -2   0   3      151.79      152.20      5.06 o 
  -1   0   3      138.32      126.46      2.74 o 
   0   0   3        4.72        3.81      0.60 o 
   1   0   3      134.31      135.11      2.94 o 
   2   0   3       34.51       48.02      4.29 o 
   3   0   3     1515.82     1481.04     13.94 o 
   4   0   3        2.48      377.61     93.07 o 
   5   0   3      248.04      228.36      4.53 o 
   6   0   3        5.66        3.69      3.63 o 
   7   0   3       17.96       14.65      5.86 o 
   8   0   3        1.37       -2.75      2.91 o 
   9   0   3        2.61        4.88      4.21 o 
  -8   1   3       36.46       32.16      7.96 o 
  -7   1   3       16.08       18.31      5.97 o 
  -6   1   3       95.11      118.49     12.58 o 
  -5   1   3      184.21      170.13      4.79 o 
  -4   1   3       31.71       41.85      5.52 o 
  -3   1   3      663.56      661.39     14.50 o 
  -2   1   3      564.18      529.85     10.17 o 
  -1   1   3     5309.27     5060.72     30.08 o 
   0   1   3     4832.95     5063.82     18.98 o 
   1   1   3     3939.95     3881.35     11.72 o 
   2   1   3     1330.00     1275.22     10.84 o 
   3   1   3       84.49       92.59      3.12 o 
   4   1   3      399.73      414.06      5.89 o 
   5   1   3       23.63       21.75      1.86 o 
   6   1   3       12.87        9.05      2.30 o 
   7   1   3        0.63        2.18      3.90 o 
   8   1   3        0.04       -1.66      2.96 o 
   9   1   3        2.26        1.23      3.63 o 
  -8   2   3        6.32       14.18      6.98 o 
  -7   2   3        0.00       -1.84      2.84 o 
  -6   2   3        7.04       10.54      4.19 o 
  -5   2   3        0.02        0.80      0.86 o 
  -4   2   3       17.69       17.81      2.77 o 
  -3   2   3      169.29      179.79      5.97 o 
  -2   2   3      360.28      356.18      7.80 o 
  -1   2   3     2406.32     2372.11     27.60 o 
   0   2   3      176.80      225.09     14.38 o 
   1   2   3     5404.44     5382.05     20.55 o 
   2   2   3      663.16      617.21      6.07 o 
   3   2   3     1883.06     1824.04     14.81 o 
   4   2   3      203.94      236.33      5.13 o 
   5   2   3      127.20      124.54      4.71 o 
   6   2   3        2.00       -0.07      2.33 o 
   7   2   3        2.44       -0.41      2.59 o 
   8   2   3        1.28        5.04      4.55 o 
   9   2   3        0.02        1.27      2.80 o 
  -8   3   3        0.74        4.68      4.21 o 
  -7   3   3       14.76       23.34      6.82 o 
  -6   3   3       21.47       21.91      3.88 o 
  -5   3   3      241.74      226.56     10.38 o 
  -4   3   3       82.81       99.85      5.81 o 
  -3   3   3      595.10      596.27     18.53 o 
  -2   3   3     1225.97     1299.19     18.83 o 
  -1   3   3      438.12      410.08      8.95 o 
   0   3   3     2430.50     2423.58     46.22 o 
   1   3   3       70.02       77.58      2.12 o 
   2   3   3        0.49        0.63      0.54 o 
   3   3   3      124.48      131.13      4.10 o 
   4   3   3       10.83       12.55      1.42 o 
   5   3   3       56.51       62.19      3.97 o 
   6   3   3        3.50        5.19      3.40 o 
   7   3   3       11.45       10.67      4.22 o 
   8   3   3       13.01       17.11      6.27 o 
   9   3   3        7.67       12.04      6.05 o 
  -7   4   3        0.03        2.05      2.66 o 
  -6   4   3        1.32        2.79      3.37 o 
  -5   4   3        6.40        6.26      2.56 o 
  -4   4   3       32.56       46.24      5.10 o 
  -3   4   3      255.65      259.96      8.46 o 
  -2   4   3      586.28      625.81     19.30 o 
  -1   4   3      936.96      923.89     15.48 o 
   0   4   3     3877.87     4113.45     24.25 o 
   1   4   3      281.89      325.83      9.63 o 
   2   4   3     4249.28     4485.84     23.55 o 
   3   4   3       34.82       28.99      2.09 o 
   4   4   3     1016.66     1108.30     13.21 o 
   5   4   3        6.93        5.04      1.09 o 
   6   4   3      177.55      177.56     14.52 o 
   7   4   3        0.11        4.19      3.56 o 
   8   4   3       25.21       20.90      6.44 o 
   9   4   3        2.73       -1.77      2.92 o 
  -7   5   3       22.02       15.46      5.46 o 
  -6   5   3       27.21       28.26      4.60 o 
  -5   5   3      135.53      149.86      9.54 o 
  -4   5   3      138.36      126.51      8.20 o 
  -3   5   3      174.76      154.55      7.03 o 
  -2   5   3      488.20      500.78     11.56 o 
  -1   5   3      149.91      153.43      5.10 o 
   0   5   3      669.40      678.59     17.79 o 
   1   5   3      563.52      576.28     10.72 o 
   2   5   3      287.44      307.85      6.23 o 
   3   5   3      184.63      164.70      5.88 o 
   4   5   3       84.87       90.97      5.05 o 
   5   5   3        0.37        0.53      1.17 o 
   6   5   3       15.25       25.93      5.87 o 
   7   5   3        0.08        2.07      2.76 o 
   8   5   3        0.63        2.28      2.78 o 
  -6   6   3        0.46        2.46      3.29 o 
  -5   6   3        2.29        8.85      2.61 o 
  -4   6   3        1.66        2.50      4.07 o 
  -3   6   3        1.31        2.65      1.25 o 
  -2   6   3       19.84       18.59      2.81 o 
  -1   6   3        0.13        0.96      0.72 o 
   0   6   3       31.25       25.39      1.93 o 
   1   6   3        1.71        1.18      1.42 o 
   2   6   3       24.54       19.17      1.53 o 
   3   6   3       92.86       80.79      3.65 o 
   5   6   3       55.55       54.39      3.70 o 
   6   6   3        9.26        9.27      2.80 o 
   7   6   3       14.21       16.17      4.70 o 
   8   6   3        0.05        2.70      5.56 o 
  -5   7   3       61.52       63.67     10.29 o 
  -4   7   3       22.63       23.15      6.41 o 
  -3   7   3      154.81      142.47      8.61 o 
  -2   7   3       73.53       76.95      6.36 o 
  -1   7   3      212.70      198.80      8.23 o 
   0   7   3      242.78      226.70      8.69 o 
   1   7   3      197.05      210.18     15.76 o 
   2   7   3      132.09      104.76     11.16 o 
   3   7   3       43.50       38.27      3.19 o 
   4   7   3        6.90       20.79      3.53 o 
   5   7   3        5.05        5.04      1.25 o 
   6   7   3        0.98        0.25      3.12 o 
   7   7   3        4.74        6.26      1.99 o 
   8   7   3        0.15        8.73      2.56 o 
  -4   8   3        6.04        0.80      3.66 o 
  -3   8   3       25.46       26.07      7.26 o 
  -2   8   3       27.59       39.77      8.45 o 
  -1   8   3       65.42       59.42      9.57 o 
   0   8   3      107.69      109.83     13.43 o 
   1   8   3      132.58      155.42     15.09 o 
   2   8   3      226.17      231.82     17.70 o 
   3   8   3      107.54      100.03     11.54 o 
   4   8   3      124.64      126.75      9.27 o 
   5   8   3       33.83       33.21      4.84 o 
   6   8   3       32.14       39.94      8.71 o 
   7   8   3       10.61       11.35      5.38 o 
  -3   9   3        6.31        5.98      5.00 o 
  -2   9   3        7.91       11.56      5.78 o 
  -1   9   3        8.23       11.45      5.57 o 
   0   9   3        9.78        7.97      4.91 o 
   1   9   3       30.31       47.91      9.25 o 
   2   9   3        0.60       10.71      5.12 o 
   3   9   3       56.93       62.87     10.08 o 
   4   9   3        2.79       13.39      4.48 o 
   5   9   3       19.38       17.17      3.77 o 
   6   9   3        0.13        1.21      4.01 o 
  -2  10   3        6.76       11.16      7.12 o 
  -1  10   3        3.59        0.78      4.49 o 
   0  10   3       19.20       25.78      7.92 o 
   1  10   3        1.05        7.69      4.88 o 
   2  10   3       28.36       41.76      8.99 o 
   3  10   3        6.85       11.87      5.08 o 
   4  10   3       18.25       26.68      7.13 o 
   5  10   3       22.35       19.09      5.71 o 
   1  11   3       46.12       81.59     13.92 o 
   2  11   3       51.34       58.56     11.22 o 
  -5 -10   4        1.73        7.33      4.99 o 
  -4 -10   4        3.81        7.10      3.26 o 
  -3 -10   4        0.27        1.86      3.56 o 
  -2 -10   4        0.29       -2.11      2.11 o 
  -1 -10   4        1.41        9.23      3.61 o 
   0 -10   4       19.08       23.11      4.99 o 
   1 -10   4        2.81        2.02      2.26 o 
   2 -10   4       16.70       23.59      7.90 o 
  -6  -9   4       28.53       34.08      8.01 o 
  -5  -9   4        4.24        6.99      2.08 o 
  -4  -9   4      106.40      115.00      7.53 o 
  -3  -9   4        0.07        3.96      2.86 o 
  -2  -9   4      122.54      123.84      9.90 o 
  -1  -9   4        0.06        1.47      2.17 o 
   0  -9   4       43.02       45.82      6.40 o 
   1  -9   4        4.56        0.89      2.29 o 
   2  -9   4        6.37        8.41      4.54 o 
   3  -9   4        0.81       -4.48      4.48 o 
  -7  -8   4        4.90        8.70      4.93 o 
  -6  -8   4        6.18       10.17      3.26 o 
  -5  -8   4        5.38        4.75      1.95 o 
  -4  -8   4        1.76        5.08      1.95 o 
  -3  -8   4        2.69        3.71      1.70 o 
  -2  -8   4        0.23        0.05      3.24 o 
  -1  -8   4       10.59       10.74      3.54 o 
   0  -8   4        4.00       10.42      3.25 o 
   1  -8   4        0.25        1.17      2.02 o 
   2  -8   4        9.10       16.10      3.45 o 
   3  -8   4        1.74        3.03      2.91 o 
   4  -8   4        2.18        8.41      4.93 o 
  -7  -7   4        0.02        2.15      2.61 o 
  -6  -7   4       62.86       70.44      6.77 o 
  -5  -7   4        0.40        1.27      1.16 o 
  -4  -7   4      125.26      120.70      5.40 o 
  -3  -7   4       18.66       19.55      2.08 o 
  -2  -7   4      275.43      251.72     12.50 o 
  -1  -7   4      134.36      152.33      9.62 o 
   0  -7   4      424.94      461.29     16.34 o 
   1  -7   4       69.58       65.94      9.93 o 
   2  -7   4      187.15      184.32     16.34 o 
   3  -7   4        0.55       19.48      6.15 o 
   4  -7   4       39.48       43.77      8.74 o 
   5  -7   4        0.00       -1.19      4.22 o 
  -8  -6   4       23.87       25.57      6.66 o 
  -7  -6   4        0.41       -1.35      2.12 o 
  -6  -6   4       52.70       51.47      5.77 o 
  -5  -6   4        2.70        8.06      2.71 o 
  -4  -6   4       56.18       50.73      4.13 o 
  -3  -6   4        0.12        0.35      1.03 o 
  -2  -6   4       84.86       84.41      3.16 o 
  -1  -6   4        9.42       11.54      1.24 o 
   0  -6   4        8.23        6.26      1.17 o 
   1  -6   4       13.26       14.95      1.64 o 
   2  -6   4      137.54      140.48     10.96 o 
   3  -6   4        8.56        9.23      1.97 o 
   4  -6   4       40.07       45.80      4.16 o 
   5  -6   4        0.69        0.12      1.74 o 
   6  -6   4        7.33        2.52      2.12 o 
  -8  -5   4        2.27        0.08      2.82 o 
  -7  -5   4        3.19        1.06      2.83 o 
  -6  -5   4        0.98        6.39      3.26 o 
  -5  -5   4       70.67       63.11      4.35 o 
  -4  -5   4      110.01      112.36      5.58 o 
  -3  -5   4       92.72       89.34      4.74 o 
  -2  -5   4     1314.59     1201.07     12.74 o 
  -1  -5   4        0.01        0.22      0.77 o 
   0  -5   4     1273.23     1222.25     11.20 o 
   1  -5   4       36.17       41.48      2.30 o 
   2  -5   4       64.53       56.66      3.69 o 
   4  -5   4        0.36        2.74      1.89 o 
   5  -5   4        1.90        4.72      1.86 o 
   6  -5   4        2.34        1.48      2.06 o 
   7  -5   4        3.15        0.87      1.88 o 
  -8  -4   4       37.36       43.78      9.06 o 
  -7  -4   4       17.37       17.50      5.40 o 
  -6  -4   4      226.42      235.97     11.65 o 
  -5  -4   4       79.63       78.65      4.50 o 
  -4  -4   4      429.75      442.40      8.65 o 
  -3  -4   4      881.66      945.17     14.51 o 
  -2  -4   4      292.72      283.12     13.76 o 
  -1  -4   4     1132.94     1270.50     13.65 o 
   1  -4   4      136.53      173.90      5.47 o 
   2  -4   4      296.70      318.10      9.03 o 
   3  -4   4       49.08       71.69      4.64 o 
   4  -4   4      112.21      130.03      6.67 o 
   5  -4   4        9.94       10.56      2.70 o 
   6  -4   4       38.76       43.10      5.36 o 
   7  -4   4        0.40        0.46      2.08 o 
  -8  -3   4        5.87        5.45      4.60 o 
  -7  -3   4        4.08        3.04      2.97 o 
  -6  -3   4      184.83      180.00      9.87 o 
  -5  -3   4       10.46        8.82      1.10 o 
  -4  -3   4      944.33      938.82     12.93 o 
  -3  -3   4      481.05      451.21      8.96 o 
  -2  -3   4     2574.39     2587.95     34.74 o 
  -1  -3   4     2870.85     2941.37     33.37 o 
   0  -3   4     1761.04     1896.61     16.60 o 
   1  -3   4      710.33      776.88      9.64 o 
   2  -3   4      352.11      353.26      7.23 o 
   3  -3   4      264.10      291.44     12.73 o 
   4  -3   4      143.00      145.20      8.23 o 
   5  -3   4       89.18       91.64      6.96 o 
   6  -3   4       28.14       25.83      4.05 o 
   7  -3   4        8.41        5.33      4.19 o 
   8  -3   4        0.19       -1.17      2.30 o 
  -8  -2   4       22.41       24.59      7.13 o 
  -7  -2   4        1.01        1.74      4.03 o 
  -6  -2   4      157.88      169.44     14.84 o 
  -5  -2   4       32.32       32.28      3.54 o 
  -4  -2   4      109.37      104.98      3.39 o 
  -3  -2   4      357.20      367.18      7.47 o 
  -2  -2   4        2.92        3.55      1.57 o 
  -1  -2   4      344.57      332.96      7.03 o 
   0  -2   4       54.09       70.70      2.97 o 
   1  -2   4       14.11       12.61      1.36 o 
   2  -2   4       38.02       41.03      4.21 o 
   3  -2   4       33.43       42.41      3.32 o 
   4  -2   4       56.36       53.57      4.76 o 
   5  -2   4        2.30        3.41      1.80 o 
   6  -2   4       15.64       19.65      3.46 o 
   7  -2   4        1.57       11.85      5.35 o 
   8  -2   4        2.87        5.52      4.32 o 
  -8  -1   4        0.95        1.06      3.62 o 
  -7  -1   4        3.00       -4.18      4.32 o 
  -6  -1   4       27.35       33.05      7.16 o 
  -5  -1   4        2.30        0.86      0.68 o 
  -4  -1   4       36.25       38.53      2.13 o 
  -3  -1   4       17.42       18.25      1.79 o 
  -2  -1   4       20.28       14.11      1.88 o 
  -1  -1   4       67.63       75.29      4.72 o 
   0  -1   4     3051.72     3212.05     22.81 o 
   1  -1   4     1200.69     1213.28     10.13 o 
   2  -1   4      523.72      475.14      6.93 o 
   3  -1   4       38.64       39.86      5.35 o 
   4  -1   4       38.41       39.73      5.20 o 
   5  -1   4       10.52       11.43      1.86 o 
   6  -1   4       24.67       28.87      3.66 o 
   7  -1   4       40.71       51.86      6.20 o 
   8  -1   4        1.11        5.35      4.35 o 
  -8   0   4       23.81       19.60      6.65 o 
  -7   0   4        5.52       14.24      5.19 o 
  -6   0   4       86.00       75.58     10.59 o 
  -5   0   4       18.51       24.70      2.10 o 
  -4   0   4       54.77       52.63      2.56 o 
  -3   0   4       28.49      100.88     19.47 o 
  -2   0   4        0.32       -0.71      0.95 o 
  -1   0   4       28.17       28.46      1.96 o 
   0   0   4      125.37      140.52      4.75 o 
   1   0   4       52.76       46.06      2.40 o 
   2   0   4      622.93      585.89      7.45 o 
   3   0   4      125.82      134.24      4.19 o 
   4   0   4      282.29      288.31      6.47 o 
   5   0   4       34.39       32.18      1.91 o 
   6   0   4       31.53       32.11      4.74 o 
   7   0   4        6.04       17.55      3.94 o 
   8   0   4        4.09        4.36      3.90 o 
   9   0   4        0.62       -3.32      3.32 o 
  -8   1   4        1.00        0.87      3.14 o 
  -7   1   4        0.49        5.75      4.41 o 
  -6   1   4       21.48       27.89      6.89 o 
  -5   1   4        0.10        0.80      0.87 o 
  -4   1   4      117.49      122.45      6.11 o 
  -3   1   4       26.46       22.12      2.15 o 
  -2   1   4      265.07      232.66     10.67 o 
  -1   1   4     1828.20     1768.34     20.96 o 
   0   1   4     2570.91     2693.65     15.22 o 
   1   1   4      603.55      636.16      5.60 o 
   2   1   4       38.50       37.65      1.80 o 
   3   1   4        0.35        0.97      0.83 o 
   5   1   4        0.55        1.79      1.04 o 
   6   1   4       39.48       41.56      5.10 o 
   7   1   4        2.44        2.06      1.83 o 
   8   1   4        0.24       -0.10      2.88 o 
   9   1   4        0.01       -1.02      3.96 o 
  -8   2   4        0.01       -1.43      2.92 o 
  -7   2   4        0.68        0.56      2.40 o 
  -6   2   4        3.45        0.73      3.36 o 
  -5   2   4        0.03        0.25      1.14 o 
  -4   2   4       13.43       19.34      4.51 o 
  -3   2   4        0.52        0.15      1.11 o 
  -2   2   4       80.13      108.62      8.30 o 
  -1   2   4        9.64        8.73      1.69 o 
   0   2   4      151.65      161.67      4.17 o 
   1   2   4       83.80       78.90      2.31 o 
   2   2   4       83.75       83.00      2.43 o 
   3   2   4       14.85       21.81      1.78 o 
   4   2   4        0.51        5.54      1.17 o 
   5   2   4        0.00        0.50      0.40 o 
   6   2   4       34.25       29.57      6.96 o 
   7   2   4        0.06       -2.86      2.86 o 
   8   2   4       13.74       10.43      4.93 o 
   9   2   4        0.17        3.46      3.98 o 
  -7   3   4        0.32       -0.53      2.81 o 
  -6   3   4       32.91       29.23      6.85 o 
  -5   3   4        0.23        2.82      1.52 o 
  -4   3   4      113.01      109.71      6.95 o 
  -3   3   4       54.62       67.12     12.65 o 
  -2   3   4      154.17      172.23     10.81 o 
  -1   3   4      146.91      191.12     11.11 o 
   0   3   4     1718.93     1870.13     20.88 o 
   1   3   4     1444.39     1565.37     32.62 o 
   2   3   4     4557.92     4552.46     21.97 o 
   3   3   4      495.95      514.47      7.76 o 
   4   3   4     2046.62     2030.55     32.96 o 
   5   3   4       21.48       19.31      2.28 o 
   6   3   4      567.65      559.79     26.37 o 
   7   3   4       11.14       11.90      5.17 o 
   8   3   4       69.65       84.95     12.44 o 
   9   3   4        0.68        2.97      4.58 o 
  -7   4   4        3.68        2.23      3.37 o 
  -6   4   4        0.02        0.43      2.76 o 
  -5   4   4       34.35       27.49      4.16 o 
  -4   4   4        9.05       10.49      1.94 o 
  -3   4   4       95.77      116.57      7.38 o 
  -2   4   4       97.99      113.41      4.39 o 
  -1   4   4      180.47      191.15      5.81 o 
   0   4   4      171.74      153.53      5.13 o 
   1   4   4      106.13      143.94      5.56 o 
   2   4   4        4.72        8.85      1.37 o 
   3   4   4       17.13       26.31      2.23 o 
   4   4   4       24.38       25.28      2.37 o 
   5   4   4       45.04       42.41      2.92 o 
   6   4   4       21.19       18.97      4.45 o 
   7   4   4       23.91       26.93      6.65 o 
   8   4   4        2.69        8.81      4.54 o 
   9   4   4        2.89       -2.81      3.81 o 
  -6   5   4        5.80        5.44      3.41 o 
  -5   5   4       13.96       12.58      3.19 o 
  -4   5   4        5.34        8.29      2.09 o 
  -3   5   4        0.62        0.69      1.68 o 
  -2   5   4        1.08        2.14      1.43 o 
  -1   5   4        5.57        3.90      1.81 o 
   0   5   4      618.62      638.17     33.87 o 
   1   5   4        5.56        1.93      0.62 o 
   2   5   4     1167.06     1103.60     12.68 o 
   3   5   4       52.15       46.97      3.50 o 
   4   5   4      143.06      152.07      5.56 o 
   5   5   4       33.70       38.54      3.96 o 
   6   5   4       12.20       14.71      3.58 o 
   7   5   4        0.54        1.49      3.39 o 
   8   5   4        2.25        5.12      3.02 o 
  -6   6   4        0.23        0.98      2.86 o 
  -5   6   4        0.01       -0.37      1.87 o 
  -4   6   4        3.07        6.50      4.55 o 
  -3   6   4        0.23        3.45      2.84 o 
  -2   6   4       71.79       75.52      4.96 o 
  -1   6   4        0.15        1.74      0.96 o 
   0   6   4      144.55      127.85      5.68 o 
   1   6   4       10.08       11.20      1.82 o 
   2   6   4       17.90       17.14      1.77 o 
   3   6   4       27.38       26.25      2.80 o 
   4   6   4        0.00       -1.29      1.29 o 
   5   6   4       31.58       38.95      3.59 o 
   6   6   4        1.30       -0.21      1.82 o 
   7   6   4       12.45       15.72      3.64 o 
   8   6   4        3.13       10.26      3.01 o 
  -5   7   4        0.96        5.73      4.27 o 
  -4   7   4        2.12        2.14      3.09 o 
  -3   7   4        0.89       10.31      2.69 o 
  -2   7   4       33.58       28.43      3.69 o 
  -1   7   4       48.48       53.19      3.91 o 
   0   7   4      206.63      220.12      6.91 o 
   1   7   4      233.26      227.94     11.67 o 
   2   7   4      292.18      281.55     12.83 o 
   3   7   4      126.55      108.09      6.13 o 
   4   7   4      164.00      153.43      7.21 o 
   5   7   4       59.29       71.16      4.48 o 
   6   7   4       79.55       73.62      6.26 o 
   7   7   4       24.75       25.75      3.83 o 
   8   7   4       14.97       16.56      3.36 o 
  -4   8   4        3.47       11.49      5.38 o 
  -3   8   4       25.53       28.68      7.42 o 
  -2   8   4       36.34       40.89      8.54 o 
  -1   8   4      101.89       80.27     11.53 o 
   0   8   4       68.37       62.85      9.80 o 
   1   8   4      100.33       93.87     11.67 o 
   2   8   4       14.17        9.55      3.99 o 
   3   8   4       42.99       38.89      7.20 o 
   4   8   4        0.07       12.63      3.57 o 
   5   8   4        3.66       -0.97      2.82 o 
   6   8   4        5.29        8.81      4.67 o 
   7   8   4        1.33        5.86      4.62 o 
  -3   9   4        0.26        1.64      4.25 o 
  -2   9   4        2.13        7.18      4.76 o 
  -1   9   4        3.13        2.29      4.07 o 
   0   9   4       24.00       28.88      7.13 o 
   1   9   4       18.09       20.78      6.54 o 
   2   9   4       90.66       94.56     12.50 o 
   3   9   4       28.18       29.22      7.53 o 
   4   9   4       85.73       75.29     10.86 o 
   5   9   4       35.27       41.73      6.07 o 
   6   9   4       27.21       35.53      8.27 o 
  -1  10   4       23.84       26.69      8.13 o 
   0  10   4       16.72       24.91      7.48 o 
   1  10   4       12.96       12.54      5.00 o 
   2  10   4        9.77       17.13      6.19 o 
   3  10   4        1.97        2.57      4.14 o 
   4  10   4        4.76        7.40      4.45 o 
   5  10   4        0.35        0.49      2.56 o 
  -4 -10   5       13.77       20.02      4.76 o 
  -3 -10   5       79.66       85.75      9.04 o 
  -2 -10   5       14.32        8.41      8.27 o 
  -1 -10   5       50.75       61.24      7.59 o 
   0 -10   5        6.88        6.86      5.62 o 
   1 -10   5       19.24       10.34      4.64 o 
  -6  -9   5        0.58        1.22      1.87 o 
  -5  -9   5        1.40        1.13      1.70 o 
  -4  -9   5        0.04        1.41      1.80 o 
  -3  -9   5       17.16       19.50      4.44 o 
  -2  -9   5        0.76        3.70      2.87 o 
  -1  -9   5       26.04       28.98      5.49 o 
   0  -9   5       28.09       27.23      4.99 o 
   1  -9   5       24.30       18.69      4.32 o 
   2  -9   5       23.49       28.45      8.34 o 
   3  -9   5       18.73       13.90      6.38 o 
  -7  -8   5       12.28       17.24      5.97 o 
  -6  -8   5        6.92        8.49      2.98 o 
  -5  -8   5       40.28       43.79      4.53 o 
  -4  -8   5       19.92       18.35      2.93 o 
  -3  -8   5       91.85       89.94      6.22 o 
  -2  -8   5       58.72       53.52      6.63 o 
  -1  -8   5       84.40       99.07      8.51 o 
   0  -8   5       52.81       46.26      5.89 o 
   1  -8   5        2.86        6.70      3.01 o 
   2  -8   5       17.44       16.17      3.85 o 
   3  -8   5        5.09       12.80      6.08 o 
   4  -8   5       14.24       15.42      6.27 o 
  -7  -7   5        3.98        5.63      2.53 o 
  -6  -7   5        0.02        0.57      1.60 o 
  -5  -7   5        6.25       11.17      3.18 o 
  -3  -7   5        2.50        4.15      1.15 o 
  -2  -7   5        7.03        2.79      1.55 o 
  -1  -7   5      152.79      140.61     13.75 o 
   0  -7   5       17.24       17.06      5.74 o 
   1  -7   5      205.55      194.92     16.66 o 
   2  -7   5        0.01        2.47      3.81 o 
   3  -7   5       78.70       95.66     12.40 o 
   4  -7   5        0.08       -0.53      3.40 o 
   5  -7   5       19.74       15.54      6.26 o 
  -8  -6   5        5.01        9.81      4.03 o 
  -7  -6   5       27.67       36.39      5.43 o 
  -6  -6   5        8.80        8.63      2.76 o 
  -5  -6   5       93.41       96.67      5.78 o 
  -4  -6   5       30.52       42.67      3.96 o 
  -3  -6   5      231.92      215.79      7.93 o 
  -2  -6   5       71.22       72.22      3.32 o 
  -1  -6   5      236.15      227.58     12.23 o 
   0  -6   5       16.84       22.94      5.72 o 
   1  -6   5       45.22       42.31      2.51 o 
   2  -6   5        2.17        3.47      5.04 o 
   3  -6   5       11.67       11.06      2.86 o 
   4  -6   5        0.49        1.46      2.90 o 
   5  -6   5        0.48        0.49      1.76 o 
   6  -6   5        0.26        2.20      1.89 o 
  -8  -5   5        4.81       14.07      5.49 o 
  -7  -5   5        8.01       14.81      3.96 o 
  -6  -5   5        2.88        0.18      2.15 o 
  -5  -5   5       41.37       36.84      3.56 o 
  -4  -5   5        5.23       11.19      3.00 o 
  -3  -5   5       24.92       20.48      2.81 o 
  -2  -5   5       38.45       64.38      4.89 o 
  -1  -5   5        1.69        3.70      1.56 o 
   0  -5   5        1.87        2.62      0.95 o 
   1  -5   5       33.78       40.23      2.33 o 
   2  -5   5       27.39       29.56      4.24 o 
   3  -5   5       10.11       14.82      2.32 o 
   4  -5   5       20.62       20.79      3.00 o 
   5  -5   5       10.37       12.94      2.62 o 
   6  -5   5       17.70       16.70      3.03 o 
   7  -5   5        1.08        1.36      2.24 o 
  -8  -4   5        0.81        8.95      5.38 o 
  -7  -4   5        8.84       16.07      5.30 o 
  -6  -4   5       26.89       20.31      4.20 o 
  -5  -4   5       50.54       49.81      3.82 o 
  -4  -4   5      218.25      245.60      8.18 o 
  -3  -4   5      160.12      149.26      7.23 o 
  -2  -4   5      759.58      799.45     24.06 o 
  -1  -4   5      531.13      500.07      8.72 o 
   0  -4   5     1522.01     1892.45     15.71 o 
   1  -4   5      598.06      574.94      7.93 o 
   2  -4   5      482.64      519.03     14.16 o 
   3  -4   5      208.58      210.82      7.88 o 
   4  -4   5       73.16       73.25      5.14 o 
   5  -4   5       37.23       34.63      3.89 o 
   6  -4   5       20.22       19.87      3.13 o 
   7  -4   5        2.62        4.87      2.43 o 
  -8  -3   5        1.47        0.34      3.12 o 
  -7  -3   5        7.66       16.58      5.98 o 
  -6  -3   5        4.09        4.34      2.06 o 
  -5  -3   5       14.91       14.85      1.60 o 
  -3  -3   5        6.11        8.06      1.72 o 
  -2  -3   5      397.46      429.72     16.26 o 
  -1  -3   5      398.74      374.25     10.30 o 
   0  -3   5       10.90       21.36      2.21 o 
   1  -3   5      653.24      643.58      9.41 o 
   2  -3   5      101.82      112.26      7.59 o 
   3  -3   5      386.02      395.15     12.42 o 
   4  -3   5       12.12       13.65      3.00 o 
   5  -3   5      187.59      181.99      8.34 o 
   6  -3   5        0.43        1.00      1.76 o 
   7  -3   5       15.98       22.85      4.73 o 
   8  -3   5        0.05        3.38      3.17 o 
  -8  -2   5       23.24       24.33      7.46 o 
  -7  -2   5       12.01       17.05      5.47 o 
  -6  -2   5       68.70       72.31      6.13 o 
  -5  -2   5       85.44       85.08      3.48 o 
  -4  -2   5      132.82      129.62      9.27 o 
  -3  -2   5      376.01      331.46      9.13 o 
  -2  -2   5      182.79      181.58      6.86 o 
  -1  -2   5     1262.74     1198.75     14.66 o 
   0  -2   5      113.96      108.68      3.79 o 
   1  -2   5      541.91      529.24      8.36 o 
   2  -2   5       11.03       11.52      1.72 o 
   3  -2   5       14.41        7.32      1.55 o 
   4  -2   5        2.44        1.75      1.30 o 
   5  -2   5        5.44        5.42      2.55 o 
   6  -2   5        7.05        7.34      2.13 o 
   7  -2   5        9.74       12.68      5.26 o 
   8  -2   5        1.53        4.21      2.66 o 
  -8  -1   5        0.13        3.78      3.83 o 
  -7  -1   5        8.06       11.44      5.11 o 
  -6  -1   5        1.44        0.61      2.50 o 
  -5  -1   5       65.80       58.47      2.88 o 
  -4  -1   5       13.89       13.37      1.68 o 
  -3  -1   5      655.31      639.41     19.46 o 
  -2  -1   5       16.17       16.33      3.29 o 
  -1  -1   5        0.42        2.27      1.25 o 
   1  -1   5      999.09     1020.52      8.02 o 
   2  -1   5        7.73        3.24      1.01 o 
   3  -1   5       67.10       54.08      3.76 o 
   4  -1   5      136.98      146.90      8.18 o 
   5  -1   5       85.75       85.80      6.23 o 
   6  -1   5        3.24        1.51      1.51 o 
   7  -1   5       30.26       36.40      5.52 o 
   8  -1   5        0.07        5.99      3.78 o 
  -8   0   5        1.02        2.45      2.65 o 
  -7   0   5        3.66        9.92      4.40 o 
  -6   0   5        1.96        6.11      4.00 o 
  -5   0   5       80.54       80.73      3.53 o 
  -3   0   5      964.24      897.02     15.20 o 
  -2   0   5       28.73       32.08      2.96 o 
  -1   0   5     4109.35     3961.76     19.92 o 
   0   0   5      130.61      126.31      3.46 o 
   1   0   5     4361.53     4117.62     23.30 o 
   2   0   5      180.65      174.90      4.92 o 
   3   0   5     2276.47     2249.50     18.64 o 
   4   0   5       76.23       80.90      3.47 o 
   5   0   5      399.53      395.09      7.11 o 
   6   0   5       43.47       54.26      6.15 o 
   7   0   5       39.18       31.67      5.01 o 
   8   0   5       12.22        9.68      3.29 o 
  -8   1   5        0.02        1.70      3.70 o 
  -7   1   5       10.97       14.95      5.80 o 
  -6   1   5        1.10       -0.16      0.93 o 
  -5   1   5       56.93       55.77      4.84 o 
  -4   1   5       50.44       54.01      2.96 o 
  -3   1   5      352.01      354.98     14.52 o 
  -2   1   5       17.87       17.77      1.55 o 
  -1   1   5        1.69        2.75      0.87 o 
   0   1   5      192.85      220.54      4.56 o 
   1   1   5      444.36      444.50      5.08 o 
   2   1   5       21.00       17.41      1.48 o 
   3   1   5        2.82        2.93      0.88 o 
   4   1   5       18.61       18.49      1.76 o 
   5   1   5       76.62       87.43      3.70 o 
   6   1   5        9.52        8.68      6.92 o 
   7   1   5       42.25       50.00      6.54 o 
   8   1   5        0.00       -0.48      2.42 o 
   9   1   5        0.96       -1.94      2.86 o 
  -8   2   5        0.00        1.46      2.24 o 
  -7   2   5        5.40        7.84      4.92 o 
  -6   2   5        5.49        1.84      3.01 o 
  -5   2   5        0.01       -1.47      1.47 o 
  -4   2   5        7.75       16.86      5.71 o 
  -3   2   5      254.81      216.49      8.92 o 
  -2   2   5        0.20       10.67      2.99 o 
  -1   2   5     1117.59     1106.82     17.90 o 
   1   2   5      696.38      657.16     12.65 o 
   2   2   5       16.97       11.05      1.22 o 
   3   2   5      239.23      214.40      4.34 o 
   4   2   5       29.70       44.49      2.46 o 
   5   2   5        8.42       10.16      2.33 o 
   6   2   5       40.99       30.51      6.59 o 
   7   2   5        0.52        3.42      3.50 o 
   8   2   5       18.52       26.00      7.39 o 
   9   2   5        0.12        0.86      3.02 o 
  -7   3   5        9.47        9.07      4.57 o 
  -6   3   5       16.06       16.78      4.00 o 
  -5   3   5       14.33       12.84      2.19 o 
  -4   3   5      121.59      134.59     14.78 o 
  -3   3   5       64.97       64.61      6.72 o 
  -2   3   5       16.06       29.85      4.99 o 
  -1   3   5       32.42       34.97      3.45 o 
   0   3   5      139.08      133.11      6.14 o 
   1   3   5      143.76      134.69      4.88 o 
   2   3   5        8.36        8.82      1.12 o 
   3   3   5      111.53      112.07      3.86 o 
   5   3   5       51.51       49.28      2.88 o 
   6   3   5       55.48       54.93      8.60 o 
   7   3   5       21.59       31.81      7.24 o 
   8   3   5        0.90       -1.55      2.67 o 
   9   3   5        1.06       -4.14      4.57 o 
  -7   4   5        6.49        2.45      3.00 o 
  -6   4   5       26.59       32.94      7.39 o 
  -5   4   5       35.19       32.54      3.63 o 
  -4   4   5      339.83      367.41     13.78 o 
  -3   4   5      158.72      152.14      8.34 o 
  -2   4   5     1564.48     1524.73     27.09 o 
  -1   4   5      286.33      272.27      9.54 o 
   0   4   5     2287.35     2559.42     27.71 o 
   1   4   5      153.21      157.49      9.42 o 
   2   4   5     1318.73     1382.26     14.90 o 
   3   4   5       91.60       85.25      4.69 o 
   4   4   5      278.41      342.91      8.40 o 
   5   4   5       34.77       33.43      2.92 o 
   6   4   5       16.25       18.93      3.46 o 
   7   4   5        0.29       -1.54      2.34 o 
   8   4   5        2.74        1.53      1.79 o 
  -6   5   5        8.65       10.60      4.34 o 
  -5   5   5       23.74       22.16      3.85 o 
  -4   5   5       55.72       61.43      4.97 o 
  -3   5   5      136.67      152.18      8.65 o 
  -2   5   5       87.93       90.96      6.57 o 
  -1   5   5      330.50      318.89     10.89 o 
   0   5   5       53.10       47.38      4.54 o 
   1   5   5       52.01       48.59      2.55 o 
   2   5   5       12.26       12.49      2.45 o 
   3   5   5        8.12        8.78      1.88 o 
   4   5   5        6.65       17.46      2.14 o 
   5   5   5        0.20        1.64      1.36 o 
   6   5   5       11.42        9.79      2.49 o 
   7   5   5        5.32        6.39      2.25 o 
   8   5   5        0.28       -0.49      3.60 o 
  -6   6   5        2.61        2.05      3.01 o 
  -5   6   5        1.81        2.51      2.14 o 
  -4   6   5        2.73        3.07      2.18 o 
  -3   6   5        0.01       -0.91      1.57 o 
  -2   6   5        0.80        5.42      2.22 o 
  -1   6   5       78.06       74.51      6.90 o 
   0   6   5        1.53        1.03      1.36 o 
   1   6   5      264.36      252.03      6.86 o 
   2   6   5        4.78        5.73      1.25 o 
   3   6   5      303.97      297.24      9.37 o 
   4   6   5       14.91       19.50      2.70 o 
   5   6   5      196.24      193.63      8.62 o 
   6   6   5        0.02        0.24      1.70 o 
   7   6   5       41.18       37.91      4.70 o 
   8   6   5        0.35        2.38      2.02 o 
  -5   7   5        2.28        6.54      4.28 o 
  -4   7   5       12.10       16.98      5.60 o 
  -3   7   5        9.70        9.86      2.67 o 
  -2   7   5       35.99       43.04      4.08 o 
  -1   7   5        6.41        6.80      1.80 o 
   0   7   5        9.12       12.99      4.64 o 
   1   7   5        0.77       14.66      4.45 o 
   2   7   5        1.57        4.28      1.52 o 
   3   7   5        0.85        1.71      4.09 o 
   4   7   5        0.05        6.15      2.64 o 
   5   7   5        3.84        3.94      1.72 o 
   6   7   5        3.48        4.00      1.74 o 
   7   7   5        5.89        9.58      2.62 o 
  -4   8   5        3.97        8.13      4.33 o 
  -3   8   5        1.96       -1.56      3.21 o 
  -2   8   5       44.25       36.39      8.07 o 
  -1   8   5       21.95       10.28      3.76 o 
   0   8   5       96.15       80.86      8.96 o 
   1   8   5       20.84       33.84      5.05 o 
   2   8   5       93.70       90.86      8.09 o 
   3   8   5        7.51        7.00      3.97 o 
   4   8   5       43.44       43.39      5.57 o 
   5   8   5        4.96       10.75      3.42 o 
   6   8   5        1.33        0.20      2.91 o 
   7   8   5        0.30       -0.66      2.75 o 
  -3   9   5        0.07        1.64      3.53 o 
  -2   9   5        0.03       -3.79      4.58 o 
  -1   9   5        8.31       12.45      5.33 o 
   0   9   5        1.63        4.80      4.31 o 
   1   9   5       11.66       11.81      5.14 o 
   2   9   5        0.44       -0.35      3.41 o 
   3   9   5        0.58       -3.44      3.79 o 
   4   9   5        7.24        9.25      5.10 o 
   5   9   5        1.12        2.54      1.96 o 
   6   9   5       17.45       17.69      6.62 o 
  -1  10   5       10.76       14.32      6.67 o 
   0  10   5       20.68       19.55      7.12 o 
   1  10   5       39.97       44.23      9.80 o 
   2  10   5       35.57       42.25      9.70 o 
   3  10   5       58.97       56.12     10.44 o 
   4  10   5       41.58       49.83      9.31 o 
   5  10   5       45.74       50.23      9.40 o 
  -4 -10   6       20.09       26.68      5.34 o 
  -3 -10   6        0.29        1.83      2.58 o 
  -2 -10   6       47.52       48.54      7.08 o 
  -1 -10   6        3.32        0.41      2.96 o 
   0 -10   6       51.04       54.30      7.32 o 
   1 -10   6        0.10        2.01      5.85 o 
  -5  -9   6        2.60        0.61      3.56 o 
  -4  -9   6       68.39       68.71      7.94 o 
  -3  -9   6        0.02        1.99      4.87 o 
  -2  -9   6       70.28       76.28      8.06 o 
  -1  -9   6        5.74       15.83      4.48 o 
   0  -9   6       35.90       45.36      6.46 o 
   1  -9   6       14.73       14.07      3.89 o 
   2  -9   6        2.77        3.37      5.73 o 
   3  -9   6        6.22        4.37      3.92 o 
  -6  -8   6        0.42        0.69      2.02 o 
  -5  -8   6        2.94        4.30      2.26 o 
  -4  -8   6        0.06        2.87      1.57 o 
  -3  -8   6        0.08       -0.54      2.13 o 
  -2  -8   6       12.62       13.67      3.86 o 
  -1  -8   6        2.15        5.26      2.78 o 
   0  -8   6       11.16       18.02      6.36 o 
   1  -8   6        1.67        7.43      5.22 o 
   2  -8   6        4.67       15.80      6.95 o 
   3  -8   6        4.12       13.46      6.22 o 
   4  -8   6        4.29        4.75      3.95 o 
  -7  -7   6        5.42       -0.30      3.17 o 
  -6  -7   6       41.26       33.97      5.01 o 
  -5  -7   6       33.10       37.00      3.45 o 
  -4  -7   6      233.67      247.03      8.15 o 
  -3  -7   6       75.98       75.02      4.16 o 
  -2  -7   6      271.63      261.39      9.50 o 
  -1  -7   6       16.15       30.13      7.43 o 
   0  -7   6      148.10      138.01     14.21 o 
   1  -7   6        2.13       11.43      5.61 o 
   2  -7   6       80.14       89.31     11.83 o 
   3  -7   6        4.56        3.98      4.56 o 
   4  -7   6       14.30        7.17      3.63 o 
   5  -7   6        0.01       -0.23      4.28 o 
  -7  -6   6        9.37       11.67      3.33 o 
  -6  -6   6        0.59       -0.47      1.84 o 
  -5  -6   6        9.97        8.47      2.07 o 
  -4  -6   6        3.11        6.16      2.07 o 
  -3  -6   6        1.65        1.31      1.29 o 
  -2  -6   6       89.19       87.91      5.82 o 
  -1  -6   6        8.13        9.33      3.63 o 
   0  -6   6      165.24      172.51      6.79 o 
   1  -6   6       23.68       18.54      2.96 o 
   2  -6   6      142.55      150.34     11.15 o 
   3  -6   6        0.59        1.10      4.26 o 
   4  -6   6       48.00       42.55      4.15 o 
   5  -6   6        1.17        1.96      1.71 o 
   6  -6   6        1.58        2.46      1.81 o 
  -8  -5   6        0.71       -0.04      2.24 o 
  -7  -5   6        0.00       -0.59      2.61 o 
  -6  -5   6       32.58       29.38      4.34 o 
  -5  -5   6       12.47        7.71      2.61 o 
  -4  -5   6      236.26      223.77      8.47 o 
  -3  -5   6        0.83       -2.84      2.94 o 
  -2  -5   6       94.12       85.14      5.48 o 
  -1  -5   6        8.86       10.68      4.32 o 
   0  -5   6       10.22       12.62      1.57 o 
   1  -5   6        7.39        6.85      1.12 o 
   2  -5   6       12.61        8.95      2.44 o 
   3  -5   6       18.17       23.03      4.20 o 
   4  -5   6        7.47        9.52      2.52 o 
   5  -5   6        2.43        1.52      1.53 o 
   6  -5   6        7.98        9.75      2.62 o 
   7  -5   6        0.01       -0.38      2.03 o 
  -8  -4   6        7.45       11.04      5.37 o 
  -7  -4   6        7.84        5.79      2.21 o 
  -6  -4   6        6.29        5.51      2.60 o 
  -5  -4   6       17.92       23.58      2.96 o 
  -4  -4   6       12.08       20.05      3.22 o 
  -3  -4   6        1.16        0.87      3.31 o 
  -2  -4   6      195.36      227.55     13.82 o 
  -1  -4   6        4.81        5.57      1.30 o 
   0  -4   6      582.74      531.56     10.70 o 
   1  -4   6       24.39       22.81      1.56 o 
   2  -4   6      417.87      416.49     13.39 o 
   3  -4   6       28.30       39.35      3.69 o 
   4  -4   6       95.73      109.87      6.56 o 
   5  -4   6        1.63       -0.34      1.47 o 
   6  -4   6        5.30        7.85      2.06 o 
   7  -4   6        0.00       -0.84      4.23 o 
  -8  -3   6       36.82       37.72      8.67 o 
  -7  -3   6        0.64        5.61      2.64 o 
  -6  -3   6      133.77      137.86      8.94 o 
  -5  -3   6       89.94       84.46      5.12 o 
  -4  -3   6      665.79      689.37     16.31 o 
  -3  -3   6       52.90       51.54      6.25 o 
  -2  -3   6     1289.29     1294.49     30.19 o 
  -1  -3   6       17.69       29.81      5.32 o 
   0  -3   6     1124.52     1341.31     21.27 o 
   1  -3   6      371.66      391.37     11.77 o 
   2  -3   6      655.87      622.54     15.64 o 
   3  -3   6       62.35       73.04      4.70 o 
   4  -3   6       31.79       29.52      3.60 o 
   5  -3   6        1.74        1.13      1.56 o 
   6  -3   6        3.12        4.57      1.94 o 
   7  -3   6        3.42        1.04      2.16 o 
  -8  -2   6        7.55       10.71      5.13 o 
  -7  -2   6        0.82        2.94      2.81 o 
  -6  -2   6       23.79       21.73      6.75 o 
  -5  -2   6        7.03        4.79      1.36 o 
  -4  -2   6       39.69       42.80      3.16 o 
  -3  -2   6        7.45        9.80      1.96 o 
  -2  -2   6       17.92       25.67      4.80 o 
  -1  -2   6       47.14       52.61      6.27 o 
   0  -2   6       11.14       12.20      1.84 o 
   1  -2   6        7.80        6.94      1.82 o 
   2  -2   6      148.96      146.25      7.98 o 
   3  -2   6       22.89       36.43      5.84 o 
   4  -2   6       94.31       93.11      7.51 o 
   5  -2   6       10.92       14.41      2.56 o 
   6  -2   6       12.05       17.29      2.90 o 
   7  -2   6        1.80        3.72      3.54 o 
   8  -2   6        2.30        6.61      2.64 o 
  -8  -1   6        1.09       -0.72      3.22 o 
  -7  -1   6        7.62        7.50      3.40 o 
  -6  -1   6        4.04        2.66      1.62 o 
  -5  -1   6       15.35       19.96      2.52 o 
  -4  -1   6      107.87       99.83      4.72 o 
  -3  -1   6      157.64      179.23     11.91 o 
  -2  -1   6      881.30      886.98     16.30 o 
  -1  -1   6      611.90      639.05     13.86 o 
   0  -1   6       47.81       56.37      3.43 o 
   1  -1   6      140.31      158.37      7.11 o 
   2  -1   6       63.93       58.23      4.67 o 
   3  -1   6      429.02      428.90     10.61 o 
   4  -1   6       22.08       20.37      2.82 o 
   5  -1   6      299.85      304.58     10.19 o 
   6  -1   6        0.29        2.14      1.34 o 
   7  -1   6       43.91       44.72      5.15 o 
   8  -1   6        2.77        6.38      2.64 o 
  -8   0   6        0.57        0.27      3.35 o 
  -7   0   6        3.46       13.72      5.41 o 
  -6   0   6        6.00        1.67      3.36 o 
  -5   0   6        5.02        4.59      2.73 o 
  -2   0   6      458.40      466.65     12.03 o 
  -1   0   6        3.58        4.53      1.37 o 
   0   0   6      567.62      589.65      8.11 o 
   1   0   6      114.43      107.18      3.37 o 
   2   0   6     1161.81     1142.26     16.68 o 
   3   0   6       37.94       52.22      4.63 o 
   4   0   6      346.41      354.66      7.49 o 
   5   0   6        0.09        2.98      1.43 o 
   6   0   6       15.94       18.48      2.20 o 
   7   0   6        0.17        1.09      2.34 o 
   8   0   6        0.40       -1.31      2.18 o 
  -8   1   6        5.84        5.58      3.70 o 
  -7   1   6       16.66       12.52      5.51 o 
  -6   1   6       17.46       11.24      4.76 o 
  -5   1   6      241.35      231.21      6.50 o 
  -4   1   6      136.86      152.60      8.04 o 
  -3   1   6     1134.13     1057.88     41.25 o 
  -2   1   6      351.98      353.53      8.02 o 
  -1   1   6      901.34      897.59     14.24 o 
   0   1   6        0.75        5.81      2.00 o 
   1   1   6      579.25      564.96      7.91 o 
   2   1   6       50.59       47.19      2.81 o 
   3   1   6      141.41      157.27      5.56 o 
   4   1   6       12.31        9.21      1.44 o 
   5   1   6        0.01       -0.65      1.16 o 
   6   1   6       33.13       32.63      3.93 o 
   7   1   6        0.26       -1.58      1.58 o 
   8   1   6       12.29        7.85      2.89 o 
  -7   2   6        3.23       15.81      6.10 o 
  -6   2   6        9.37        8.66      2.43 o 
  -5   2   6        2.92        1.47      1.62 o 
  -4   2   6       18.31       15.78      2.93 o 
  -3   2   6       28.68       22.44      4.22 o 
  -1   2   6       34.32       39.40      3.34 o 
   0   2   6       39.54       32.82      2.29 o 
   1   2   6      164.57      172.19      6.93 o 
   2   2   6       25.04       18.28      2.07 o 
   3   2   6      155.51      160.34      4.93 o 
   4   2   6      137.70      142.42      5.41 o 
   5   2   6        1.63        1.15      0.82 o 
   6   2   6       20.86       21.36      3.26 o 
   7   2   6        0.00        1.32      3.71 o 
   8   2   6        5.66        4.80      3.01 o 
  -7   3   6        3.52       -2.99      3.91 o 
  -6   3   6       14.03       13.01      3.18 o 
  -5   3   6        1.50        0.35      1.51 o 
  -4   3   6       95.45       97.55      7.11 o 
  -3   3   6        4.36       26.17      5.51 o 
  -2   3   6      840.61      831.22     26.20 o 
  -1   3   6       48.28       55.20      6.73 o 
   0   3   6     1966.56     2012.60     54.51 o 
   1   3   6      118.02      108.04      4.81 o 
   2   3   6     1248.09     1300.28     18.37 o 
   3   3   6      173.44      176.33      6.61 o 
   4   3   6      384.20      394.31      9.04 o 
   5   3   6        0.01        1.52      1.51 o 
   6   3   6       37.91       28.34      4.55 o 
   7   3   6        0.87        7.19      4.07 o 
   8   3   6        1.30       -1.73      2.24 o 
  -7   4   6        0.67       -0.88      3.34 o 
  -6   4   6        2.55        4.94      3.70 o 
  -5   4   6        0.02        1.08      1.68 o 
  -4   4   6       26.57       23.14      6.17 o 
  -3   4   6        0.16        0.85      0.71 o 
  -2   4   6        0.19        0.62      1.89 o 
  -1   4   6       68.75       69.33      8.08 o 
   0   4   6       97.05      137.37      8.93 o 
   1   4   6       15.38       18.47      2.08 o 
   2   4   6      150.59      144.79      6.13 o 
   3   4   6       31.98       31.59      2.99 o 
   4   4   6      243.01      268.59      7.68 o 
   5   4   6        5.10        9.61      1.66 o 
   6   4   6       83.97       78.25      6.05 o 
   7   4   6        4.01        1.03      2.26 o 
   8   4   6       16.30       15.93      3.73 o 
  -6   5   6        5.59       11.81      5.07 o 
  -5   5   6        1.79       -0.56      1.78 o 
  -4   5   6        1.57        5.33      2.11 o 
  -3   5   6       22.18       32.20      4.28 o 
  -2   5   6      116.58      106.40      6.03 o 
  -1   5   6      103.79       83.40      9.51 o 
   0   5   6       49.16       42.66      4.02 o 
   1   5   6      106.79       99.21      4.70 o 
   2   5   6        0.08        0.48      1.28 o 
   3   5   6        1.84        2.06      1.21 o 
   4   5   6       23.49       21.61      2.67 o 
   5   5   6       11.97       11.20      2.48 o 
   6   5   6        8.49       12.07      2.63 o 
   7   5   6        2.90        0.69      1.60 o 
   8   5   6        0.01        2.42      1.80 o 
  -6   6   6        2.42        2.88      3.49 o 
  -5   6   6        6.52        7.01      2.65 o 
  -4   6   6       17.11       17.21      2.79 o 
  -3   6   6        2.41        3.87      2.24 o 
  -2   6   6        0.49        7.07      2.10 o 
  -1   6   6        2.20        4.85      2.95 o 
   0   6   6        4.35       15.76      5.11 o 
   1   6   6       22.98       28.52      3.19 o 
   2   6   6        2.68        4.47      1.65 o 
   3   6   6       45.81       62.15      4.55 o 
   4   6   6       47.38       48.34      4.18 o 
   5   6   6       14.96       18.89      2.81 o 
   6   6   6       40.28       32.09      4.08 o 
   7   6   6        5.04        3.33      2.05 o 
   8   6   6        5.25        5.89      2.21 o 
  -5   7   6        5.50       -0.45      3.39 o 
  -4   7   6       28.52       21.98      6.36 o 
  -3   7   6       68.81       81.86      6.10 o 
  -2   7   6       97.71       96.74      6.15 o 
  -1   7   6      127.67      125.88      7.72 o 
   0   7   6      192.70      203.56     16.44 o 
   1   7   6      136.45      123.98     12.76 o 
   2   7   6      380.47      344.82     11.51 o 
   3   7   6      202.46      202.77      9.43 o 
   4   7   6      263.59      266.63      9.90 o 
   5   7   6      135.50      143.05      7.63 o 
   6   7   6       32.22       36.49      5.58 o 
   7   7   6       36.96       45.96      5.24 o 
  -4   8   6        8.19        9.32      4.49 o 
  -3   8   6        9.01       10.29      5.19 o 
  -2   8   6       11.29        7.26      5.07 o 
  -1   8   6       14.62       12.04      3.43 o 
   0   8   6        1.99        1.41      4.66 o 
   1   8   6       16.60       11.94      4.72 o 
   2   8   6        4.96       -0.27      2.22 o 
   3   8   6        1.55        4.75      2.08 o 
   4   8   6       44.38       41.78      7.54 o 
   5   8   6       16.70       22.75      4.68 o 
   6   8   6       39.72       47.02      9.63 o 
   7   8   6        9.26        0.58      2.19 o 
  -3   9   6        0.89        4.74      3.71 o 
  -2   9   6       13.91       14.43      5.75 o 
  -1   9   6        0.02        0.03      2.58 o 
   0   9   6       76.56       71.49     11.97 o 
   1   9   6       25.20       36.62      8.83 o 
   2   9   6       93.32       86.94     12.56 o 
   3   9   6       55.52       53.03      9.61 o 
   4   9   6       38.58       36.95      7.78 o 
   5   9   6       10.57       12.13      4.92 o 
   6   9   6        9.57       11.41      5.68 o 
  -1  10   6       10.45       10.17      5.19 o 
   0  10   6        0.18        0.85      3.16 o 
   1  10   6        6.53        6.02      4.79 o 
   2  10   6        0.35       11.47      5.47 o 
   3  10   6        0.02       -1.50      3.18 o 
   4  10   6        3.44       -1.63      3.46 o 
  -3 -10   7       20.61       28.57      5.46 o 
  -2 -10   7        4.01        6.26      4.47 o 
  -1 -10   7        7.65       10.56      3.75 o 
   0 -10   7        0.71        2.87      6.76 o 
  -5  -9   7        7.32        3.69      3.37 o 
  -4  -9   7       10.43       10.36      3.98 o 
  -3  -9   7       33.93       24.40      9.11 o 
  -2  -9   7       39.34       46.93      6.62 o 
  -1  -9   7       72.63       64.53      7.74 o 
   0  -9   7       19.51       25.28      5.18 o 
   1  -9   7       56.87       55.17      7.03 o 
   2  -9   7        9.60       13.57      4.10 o 
   3  -9   7        7.24       10.11      6.31 o 
  -6  -8   7        4.90        2.90      4.05 o 
  -5  -8   7        2.57        4.71      2.59 o 
  -4  -8   7       15.57       15.73      4.24 o 
  -3  -8   7        0.30        2.10      2.25 o 
  -2  -8   7       26.24       24.03      4.35 o 
  -1  -8   7       35.27       16.76      5.20 o 
   0  -8   7       63.25       57.50     10.01 o 
   1  -8   7       64.72       45.85      9.38 o 
   2  -8   7       60.72       58.43     10.91 o 
   3  -8   7       44.29       38.66      9.59 o 
   4  -8   7       22.65       24.15      7.24 o 
  -7  -7   7        2.31        8.41      4.74 o 
  -6  -7   7        4.34        3.22      2.12 o 
  -5  -7   7       91.19       86.13      6.08 o 
  -4  -7   7       12.98       21.75      2.67 o 
  -3  -7   7      406.08      388.95      9.70 o 
  -2  -7   7        0.00        6.39      4.68 o 
  -1  -7   7      470.73      432.98     25.08 o 
   0  -7   7       24.95       26.53      6.71 o 
   1  -7   7      305.30      297.63     21.46 o 
   2  -7   7        1.65       13.71      5.95 o 
   3  -7   7       68.64       83.69     12.33 o 
   4  -7   7        0.77        7.22      5.74 o 
   5  -7   7        3.92        2.52      3.99 o 
  -7  -6   7       39.91       38.86      7.18 o 
  -6  -6   7        1.80        1.87      5.37 o 
  -5  -6   7      112.48      122.67      7.10 o 
  -4  -6   7        3.89        9.78      2.38 o 
  -3  -6   7      150.10      152.80      6.64 o 
  -2  -6   7        0.18       -0.10      1.40 o 
  -1  -6   7      154.34      179.52     14.72 o 
   0  -6   7        6.36       11.59      5.30 o 
   1  -6   7       55.22       49.82      4.99 o 
   2  -6   7        5.43        5.32      2.29 o 
   3  -6   7        0.17       -1.69      3.32 o 
   4  -6   7        0.93       -0.95      1.72 o 
   5  -6   7        0.10        0.34      2.12 o 
   6  -6   7        0.27       -0.13      1.91 o 
  -8  -5   7        0.66        6.40      5.01 o 
  -7  -5   7        4.76        4.07      3.68 o 
  -6  -5   7        1.76        2.79      4.89 o 
  -5  -5   7        3.83        7.45      2.07 o 
  -4  -5   7       14.06       16.05      4.09 o 
  -3  -5   7       17.39       15.34      4.44 o 
  -2  -5   7        0.42        8.00      1.87 o 
  -1  -5   7        0.50       -0.60      2.55 o 
   0  -5   7        1.07        3.53      1.81 o 
   1  -5   7       66.99       65.44      5.51 o 
   2  -5   7       14.79       14.47      3.15 o 
   3  -5   7       65.98       75.50      6.46 o 
   4  -5   7       28.82       27.82      3.56 o 
   5  -5   7        2.12        4.85      2.05 o 
   6  -5   7        4.13        2.28      1.92 o 
  -8  -4   7        1.72       -2.35      3.45 o 
  -7  -4   7       11.57       16.28      3.43 o 
  -6  -4   7       17.00       15.60      3.65 o 
  -5  -4   7       77.98       77.78      5.33 o 
  -4  -4   7       70.64       72.41      5.98 o 
  -3  -4   7      305.46      295.30     16.40 o 
  -2  -4   7       22.18       43.49      6.65 o 
  -1  -4   7      512.96      504.97      9.75 o 
   1  -4   7       74.72       70.71      5.61 o 
   2  -4   7        0.98       -0.84      1.88 o 
   3  -4   7        0.11        0.28      1.86 o 
   4  -4   7        0.81        0.24      1.54 o 
   5  -4   7        0.09        0.28      1.65 o 
   6  -4   7        2.21        2.18      1.60 o 
   7  -4   7        2.14        1.67      1.73 o 
  -8  -3   7        0.53        4.57      4.38 o 
  -7  -3   7        0.03        8.74      5.12 o 
  -6  -3   7       14.31       10.78      2.92 o 
  -5  -3   7        2.57        5.56      1.77 o 
  -4  -3   7       15.05       12.47      2.47 o 
  -3  -3   7      269.64      247.92     14.19 o 
  -2  -3   7       39.37       42.05      6.37 o 
  -1  -3   7      707.13      724.82     24.95 o 
   0  -3   7       57.88       56.03      4.73 o 
   1  -3   7      796.36      747.14     18.65 o 
   2  -3   7      104.48       95.59      6.64 o 
   3  -3   7      339.84      312.30     12.44 o 
   4  -3   7        1.27        1.85      1.83 o 
   5  -3   7       28.31       27.86      3.70 o 
   6  -3   7        0.00        4.55      1.68 o 
   7  -3   7        4.68        4.88      2.63 o 
  -8  -2   7        9.75       15.13      6.28 o 
  -7  -2   7        9.81        7.04      4.26 o 
  -6  -2   7       15.79       17.13      4.12 o 
  -5  -2   7      106.50      110.94      5.77 o 
  -4  -2   7       20.90       27.61      4.69 o 
  -3  -2   7      193.52      187.61     11.92 o 
  -2  -2   7      146.18      131.21     10.41 o 
  -1  -2   7      223.62      220.34     13.30 o 
   1  -2   7      159.78      163.01      9.68 o 
   2  -2   7      163.19      156.50      8.17 o 
   3  -2   7       13.07       14.59      3.08 o 
   4  -2   7        0.93        6.99      2.17 o 
   5  -2   7        0.67       -0.42      1.56 o 
   6  -2   7        0.10        3.13      1.89 o 
   7  -2   7        3.76        8.47      3.07 o 
   8  -2   7        0.20        3.93      2.61 o 
  -8  -1   7        0.05        3.86      3.48 o 
  -7  -1   7        7.83        7.57      3.32 o 
  -6  -1   7        1.80       -1.15      1.15 o 
  -5  -1   7        3.38        3.64      1.51 o 
  -4  -1   7      111.38      118.55      9.29 o 
  -3  -1   7      121.79      123.72      9.64 o 
  -2  -1   7      463.69      445.66     18.17 o 
  -1  -1   7        3.34       -2.05      2.61 o 
   0  -1   7      947.28      944.20     18.37 o 
   1  -1   7       14.02       20.46      4.44 o 
   2  -1   7      286.03      260.30      7.01 o 
   3  -1   7      195.23      216.00      8.40 o 
   4  -1   7        0.49        8.56      2.41 o 
   5  -1   7      116.20      112.71      6.53 o 
   6  -1   7        8.71        7.42      2.83 o 
   7  -1   7       14.64       15.65      3.44 o 
   8  -1   7       10.79       12.98      3.35 o 
  -8   0   7        3.17        6.65      5.03 o 
  -7   0   7       67.87       73.93     11.70 o 
  -6   0   7        0.58       -0.25      2.81 o 
  -5   0   7      485.04      494.50     11.14 o 
  -4   0   7        4.13        9.37      3.09 o 
  -3   0   7     1364.01     1409.41     32.38 o 
  -2   0   7       15.96       24.93      4.27 o 
  -1   0   7     5210.91     5202.95     36.44 o 
   0   0   7      314.14      368.89      8.80 o 
   1   0   7     8160.78     8351.03     34.19 o 
   2   0   7      510.61      503.91      9.02 o 
   3   0   7     1562.62     1596.61     17.82 o 
   4   0   7      509.83      542.51      9.76 o 
   5   0   7      220.38      212.03      7.38 o 
   6   0   7       87.37       82.91      4.78 o 
   7   0   7       26.08       20.39      3.57 o 
   8   0   7        8.80        6.78      2.42 o 
  -8   1   7        0.15       -4.93      4.93 o 
  -7   1   7        8.40       12.25      6.06 o 
  -6   1   7        1.25        3.46      4.17 o 
  -5   1   7       43.66       44.92      3.17 o 
  -4   1   7       28.22       31.77      5.54 o 
  -3   1   7       75.49       74.05      8.14 o 
  -2   1   7       41.84       51.48      6.26 o 
  -1   1   7      133.33      147.64     10.74 o 
   0   1   7      648.77      702.84     15.66 o 
   1   1   7       74.96       61.68      3.16 o 
   2   1   7      115.59      117.02      4.48 o 
   3   1   7      723.50      700.89     11.59 o 
   4   1   7        3.01       12.18      1.96 o 
   5   1   7      244.83      254.00      7.86 o 
   6   1   7        7.66        8.62      2.37 o 
   7   1   7       25.90       23.14      3.79 o 
   8   1   7        4.81        4.85      2.99 o 
  -7   2   7        1.57        2.37      3.09 o 
  -6   2   7        0.12       -2.60      3.27 o 
  -5   2   7       21.45       22.41      3.72 o 
  -4   2   7        9.36       18.90      3.35 o 
  -3   2   7       90.73       88.85      4.66 o 
  -2   2   7        1.36        1.37      0.91 o 
  -1   2   7      269.12      257.57      8.90 o 
   0   2   7      334.06      304.56     10.61 o 
   1   2   7      249.10      237.26     17.73 o 
   2   2   7       13.95       19.32      2.30 o 
   3   2   7        8.17        4.73      1.53 o 
   4   2   7        7.06       11.62      1.69 o 
   5   2   7        4.47        6.72      1.64 o 
   6   2   7        1.59       -1.59      1.59 o 
   7   2   7        0.00        3.46      2.93 o 
   8   2   7        0.40       10.42      3.71 o 
  -7   3   7        0.85       -3.58      3.83 o 
  -6   3   7        0.01        5.72      4.22 o 
  -5   3   7       10.16       15.66      3.42 o 
  -4   3   7        0.26        4.10      1.94 o 
  -3   3   7        5.06        6.51      3.49 o 
  -2   3   7        7.23        4.23      2.10 o 
  -1   3   7      328.57      317.50     16.37 o 
   0   3   7        6.96       13.46      3.58 o 
   1   3   7      677.24      683.41     16.11 o 
   2   3   7      204.11      199.07      7.18 o 
   3   3   7      442.13      427.18     14.88 o 
   5   3   7      148.20      141.54      5.88 o 
   6   3   7        5.76       10.13      3.34 o 
   7   3   7       33.52       33.44      5.30 o 
   8   3   7        1.56        5.51      2.73 o 
  -6   4   7       35.93       24.29      6.85 o 
  -5   4   7       58.94       55.23      6.10 o 
  -4   4   7       99.47      123.48      8.64 o 
  -3   4   7      147.89      130.00     15.01 o 
  -2   4   7      226.14      239.73     15.71 o 
  -1   4   7      225.67      232.23     15.12 o 
   0   4   7      262.83      266.13     15.69 o 
   1   4   7      652.29      680.20     16.45 o 
   2   4   7       46.92       52.82      8.90 o 
   3   4   7      320.68      308.23      9.57 o 
   4   4   7       25.61       27.55      3.11 o 
   5   4   7       21.60       22.94      2.57 o 
   6   4   7        9.07       11.57      2.55 o 
   7   4   7        3.37        4.55      2.35 o 
   8   4   7        2.07        2.62      2.43 o 
  -6   5   7        0.22        5.74      3.46 o 
  -5   5   7        8.83        5.53      1.90 o 
  -4   5   7        1.41        2.25      1.78 o 
  -3   5   7        5.92        5.18      1.84 o 
  -2   5   7       15.61       14.03      4.10 o 
  -1   5   7        7.61        9.94      3.99 o 
   0   5   7       47.01       33.25      6.20 o 
   1   5   7        5.30        3.74      1.37 o 
   2   5   7       59.51       52.00      4.72 o 
   3   5   7       37.07       34.39      3.42 o 
   4   5   7       35.85       59.44      4.55 o 
   5   5   7       39.54       43.15      4.06 o 
   6   5   7       18.96       20.18      3.40 o 
   7   5   7        4.24        2.21      1.68 o 
   8   5   7        1.66        0.96      2.36 o 
  -5   6   7        2.50        3.94      1.56 o 
  -4   6   7        1.22        1.51      1.51 o 
  -3   6   7       29.58       33.06      4.73 o 
  -2   6   7        7.70        8.25      2.55 o 
  -1   6   7      102.27       99.91     11.30 o 
   0   6   7      118.45      118.26     12.01 o 
   1   6   7      229.31      256.59     17.61 o 
   2   6   7      166.57      142.53      9.32 o 
   3   6   7       53.48       51.18      4.94 o 
   4   6   7       22.44       24.02      3.21 o 
   5   6   7        0.02        1.11      1.57 o 
   6   6   7        0.03        1.01      2.94 o 
   7   6   7        2.39        2.51      1.91 o 
   8   6   7        2.37        2.43      2.49 o 
  -4   7   7        3.08        0.19      2.51 o 
  -3   7   7        1.00       -0.94      1.46 o 
  -2   7   7       13.72       12.36      4.49 o 
  -1   7   7       17.45       22.64      6.25 o 
   0   7   7       13.40        9.84      3.93 o 
   1   7   7      104.80      120.48     13.97 o 
   2   7   7        9.44        7.06      2.06 o 
   3   7   7      151.52      152.52     11.66 o 
   4   7   7       38.34       62.21      5.08 o 
   5   7   7       42.20       55.65      5.01 o 
   6   7   7       10.43       10.24      2.74 o 
   7   7   7        7.89        6.48      3.05 o 
  -3   8   7        0.50       -0.51      2.38 o 
  -2   8   7       79.44       81.75      8.43 o 
  -1   8   7        9.81        5.06      3.54 o 
   0   8   7      152.39      141.12     15.00 o 
   1   8   7       31.14       15.23      4.71 o 
   2   8   7       51.83       59.17      9.49 o 
   3   8   7       30.39       20.67      6.06 o 
   4   8   7        0.02        2.60      3.04 o 
   5   8   7       13.90        8.17      2.90 o 
   6   8   7        1.21       -0.70      3.15 o 
  -2   9   7        3.93        2.09      2.87 o 
  -1   9   7        0.96        1.68      2.36 o 
   0   9   7       30.98       32.28      5.69 o 
   1   9   7        1.23        2.22      1.90 o 
   2   9   7       94.69       94.42     15.44 o 
   3   9   7        0.18       -1.24      2.20 o 
   4   9   7       61.00       68.53     10.53 o 
   5   9   7        0.01        1.76      3.07 o 
   0  10   7       35.97       43.06     10.14 o 
   1  10   7       19.58       27.60      8.04 o 
   2  10   7       36.79       29.29      7.82 o 
   3  10   7       24.19       26.40      7.39 o 
   4  10   7       18.21       33.27      8.69 o 
  -2 -10   8       28.78       31.91      6.20 o 
  -1 -10   8        4.22        2.19      5.21 o 
   0 -10   8        8.89        3.70      3.38 o 
  -5  -9   8        3.22        6.29      5.72 o 
  -4  -9   8       12.07        6.24     11.01 o 
  -3  -9   8       14.33        8.42      4.14 o 
  -2  -9   8        1.36        2.18      5.91 o 
  -1  -9   8        4.53        5.35      2.82 o 
   0  -9   8        3.88        0.94      3.19 o 
   1  -9   8        4.52        2.40      4.46 o 
   2  -9   8        8.52        1.90      3.96 o 
  -6  -8   8        2.76        5.73      3.42 o 
  -5  -8   8        3.37       11.20      3.43 o 
  -4  -8   8       13.60       27.52      5.58 o 
  -3  -8   8        5.69        5.86      2.80 o 
  -2  -8   8       17.43       20.18      6.58 o 
  -1  -8   8       46.18       45.59      8.99 o 
   0  -8   8       38.39       38.60      9.28 o 
   1  -8   8       86.03       71.56     11.73 o 
   2  -8   8       52.46       39.00      9.15 o 
   3  -8   8       24.97       19.48      7.95 o 
   4  -8   8       27.75       36.06      9.37 o 
  -6  -7   8       29.75       39.26      8.24 o 
  -5  -7   8       29.51       30.50      4.10 o 
  -4  -7   8       36.75       36.78      3.35 o 
  -3  -7   8       37.27       30.55      4.33 o 
  -2  -7   8      106.74       86.35     11.94 o 
  -1  -7   8       32.80       35.05      8.80 o 
   0  -7   8       94.59       66.07     11.32 o 
   1  -7   8        0.92        0.96      3.49 o 
   2  -7   8        8.80        2.02      3.95 o 
   3  -7   8        6.03        3.77      3.20 o 
   4  -7   8        0.43       -0.26      3.03 o 
   5  -7   8        0.40        4.09      4.71 o 
  -7  -6   8       10.74       10.43      3.11 o 
  -6  -6   8        0.24        3.56      2.55 o 
  -5  -6   8        3.15        5.15      2.01 o 
  -4  -6   8        1.39        4.16      2.37 o 
  -3  -6   8       10.28        6.87      3.77 o 
  -2  -6   8       85.44       83.89      5.47 o 
  -1  -6   8       63.94       66.80     10.24 o 
   0  -6   8      269.27      255.36     18.98 o 
   1  -6   8       19.51       21.74      3.69 o 
   2  -6   8      103.08       94.35      7.45 o 
   3  -6   8        0.09        1.85      2.06 o 
   4  -6   8       19.21       22.16      4.21 o 
   5  -6   8        0.13       -0.23      1.88 o 
  -7  -5   8        0.06       -0.25      1.90 o 
  -6  -5   8       22.05       21.65      4.05 o 
  -5  -5   8       14.66       14.88      2.61 o 
  -4  -5   8       52.52       54.16      5.44 o 
  -3  -5   8        3.80        8.63      3.86 o 
  -2  -5   8      138.24      147.00      7.66 o 
  -1  -5   8        1.83        2.22      4.34 o 
   0  -5   8       28.95       33.58      4.28 o 
   1  -5   8        1.26       -0.34      1.91 o 
   2  -5   8       18.06       18.01      3.47 o 
   3  -5   8        0.71       -1.94      2.20 o 
   4  -5   8        2.63        3.45      2.42 o 
   5  -5   8        0.05        1.36      4.78 o 
   6  -5   8        0.05        0.91      1.68 o 
  -7  -4   8        3.79        5.38      4.29 o 
  -6  -4   8       20.02       23.06      4.56 o 
  -5  -4   8       41.98       31.74      3.63 o 
  -4  -4   8      151.00      167.54     12.97 o 
  -3  -4   8       29.10       31.87      5.86 o 
  -2  -4   8      819.09      775.44     28.01 o 
  -1  -4   8        0.01       10.88      5.47 o 
   0  -4   8     1031.98     1009.77     34.66 o 
   1  -4   8       24.26       23.19      3.55 o 
   2  -4   8      389.33      404.61     14.41 o 
   3  -4   8       28.30       31.42      6.26 o 
   4  -4   8      185.00      170.28     10.56 o 
   5  -4   8        8.26       10.53      2.74 o 
   6  -4   8       66.07       64.47      5.85 o 
   7  -4   8        5.01        3.21      2.85 o 
  -8  -3   8        5.89        2.15      4.24 o 
  -7  -3   8        2.64        4.62      3.17 o 
  -6  -3   8       56.19       58.21      6.71 o 
  -5  -3   8        0.91        5.32      3.85 o 
  -4  -3   8       74.11       62.20      7.77 o 
  -3  -3   8       45.59       43.55      7.56 o 
  -2  -3   8       30.76       38.28      6.58 o 
  -1  -3   8       30.75       32.46      6.34 o 
   0  -3   8        5.17       10.47      2.50 o 
   1  -3   8       43.83       43.81      4.68 o 
   2  -3   8       70.91       60.12      2.84 o 
   3  -3   8       38.51       40.13      4.80 o 
   4  -3   8       65.19       67.81      5.32 o 
   5  -3   8       31.70       35.25      4.61 o 
   6  -3   8       16.29       17.47      3.23 o 
   7  -3   8       26.32       24.97      5.05 o 
  -8  -2   8        0.00       -5.36      5.36 o 
  -7  -2   8        0.08       -1.55      3.40 o 
  -6  -2   8       18.77       17.29      3.38 o 
  -5  -2   8        6.44        1.95      1.65 o 
  -4  -2   8       55.15       58.77      7.37 o 
  -3  -2   8        6.53       11.77      4.28 o 
  -2  -2   8      174.46      164.67     12.21 o 
  -1  -2   8        1.03        6.02      3.60 o 
   0  -2   8     1020.16     1100.07     32.78 o 
   1  -2   8      107.94      105.26      6.99 o 
   2  -2   8      649.73      627.29     10.20 o 
   3  -2   8       10.13       18.10      3.53 o 
   4  -2   8      156.54      153.19      7.57 o 
   5  -2   8       25.07       25.18      3.42 o 
   6  -2   8       34.07       32.37      4.24 o 
   7  -2   8        0.99        3.02      2.31 o 
   8  -2   8        1.24        7.06      3.23 o 
  -8  -1   8        0.40        5.06      3.62 o 
  -7  -1   8        0.06        4.00      3.77 o 
  -6  -1   8        5.90       12.19      8.02 o 
  -5  -1   8        2.61        0.61      3.05 o 
  -4  -1   8        1.50        0.70      2.44 o 
  -3  -1   8        4.21        8.58      3.78 o 
  -2  -1   8       17.81       35.33      3.23 o 
  -1  -1   8        2.59        8.47      3.41 o 
   0  -1   8      114.03      167.17     10.02 o 
   1  -1   8       90.53      101.77      6.63 o 
   2  -1   8      386.59      400.77      8.97 o 
   3  -1   8      193.74      216.19     10.19 o 
   4  -1   8      166.74      175.16      7.94 o 
   5  -1   8      109.17      103.73      6.62 o 
   6  -1   8        6.08        5.22      2.33 o 
   7  -1   8       41.24       33.81      4.65 o 
   8  -1   8        0.00        2.08      1.95 o 
  -8   0   8        0.31       -5.02      5.02 o 
  -7   0   8        0.11       -1.98      3.28 o 
  -6   0   8       11.72       20.42      7.07 o 
  -5   0   8       14.70        9.91      2.46 o 
  -4   0   8      135.95      116.52     10.01 o 
  -3   0   8       65.85       79.81      8.20 o 
  -2   0   8      809.91      762.39     24.95 o 
  -1   0   8       45.27       42.73      3.71 o 
   0   0   8     3539.15     3833.14     43.69 o 
   1   0   8      141.23      142.31      4.84 o 
   2   0   8      747.34      735.68     12.81 o 
   3   0   8       70.60       96.69     12.41 o 
   4   0   8        2.60        3.46      1.61 o 
   5   0   8        3.52        4.10      1.65 o 
   6   0   8        4.15        3.34      1.52 o 
   7   0   8       13.51       13.69      3.04 o 
   8   0   8        0.00        0.59      1.87 o 
  -7   1   8       54.34       73.69     11.98 o 
  -6   1   8        5.58       10.26      4.58 o 
  -5   1   8      129.97      138.31      8.81 o 
  -4   1   8        4.16        5.10      2.84 o 
  -3   1   8      261.84      292.56     15.86 o 
  -2   1   8        8.41       21.70      4.84 o 
  -1   1   8      216.12      189.49     13.59 o 
   0   1   8      217.34      258.58      7.98 o 
   1   1   8       21.01       18.77      2.60 o 
   2   1   8      299.05      325.48      7.87 o 
   3   1   8      159.72      151.30      5.68 o 
   4   1   8      118.76      128.54      5.07 o 
   5   1   8       33.64       32.43      3.16 o 
   6   1   8       25.91       24.73      3.53 o 
   7   1   8        3.56        2.74      1.87 o 
   8   1   8        6.33        2.81      2.44 o 
  -7   2   8        1.89        2.65      3.88 o 
  -6   2   8       17.46       13.42      5.17 o 
  -5   2   8        0.96       -1.38      1.38 o 
  -4   2   8      135.15      131.03      8.54 o 
  -3   2   8       12.56       19.54      2.37 o 
  -2   2   8      273.04      255.12      9.83 o 
  -1   2   8      659.34      621.87     23.30 o 
   0   2   8      637.40      709.52     17.31 o 
   1   2   8      408.24      425.39     13.09 o 
   2   2   8      409.56      398.19      8.99 o 
   3   2   8        1.35        4.60      1.41 o 
   4   2   8      127.76      125.05      5.54 o 
   5   2   8        8.29        9.53      2.03 o 
   6   2   8       71.68       75.68      6.22 o 
   7   2   8        0.00        0.11      1.81 o 
   8   2   8        3.69        2.24      5.49 o 
  -7   3   8        0.48       -2.01      3.09 o 
  -6   3   8       12.51        4.32      3.23 o 
  -5   3   8        2.99        1.98      2.46 o 
  -4   3   8       40.45       48.04      5.55 o 
  -3   3   8       35.28       40.75      6.96 o 
  -2   3   8       67.69       71.03      8.67 o 
  -1   3   8       50.79       49.56      7.27 o 
   0   3   8       58.12       63.00      7.69 o 
   1   3   8        0.16        0.03      1.37 o 
   2   3   8        3.77        4.00      1.75 o 
   3   3   8       16.23       14.23      2.20 o 
   4   3   8       19.66       23.23      2.88 o 
   5   3   8       30.83       31.86      3.00 o 
   6   3   8       48.96       52.84      5.16 o 
   7   3   8       31.17       36.70      4.80 o 
   8   3   8       16.11       27.89      5.57 o 
  -6   4   8        1.48       -1.47      3.37 o 
  -5   4   8        2.87        2.01      1.85 o 
  -4   4   8       32.75       42.56      5.30 o 
  -3   4   8       11.57       27.03      6.20 o 
  -2   4   8       60.12       61.73      8.92 o 
  -1   4   8      180.05      173.99     13.74 o 
   0   4   8      312.13      415.01     20.76 o 
   1   4   8      364.39      335.89     12.25 o 
   2   4   8      685.27      632.76     16.80 o 
   3   4   8      403.90      393.33     11.29 o 
   4   4   8      141.64      139.95      6.95 o 
   5   4   8      359.34      352.21     11.27 o 
   6   4   8        6.56        5.41      2.10 o 
   7   4   8       80.02       78.11      6.75 o 
   8   4   8        0.84        2.89      2.01 o 
  -6   5   8        4.66        4.46      2.76 o 
  -5   5   8        6.40        6.93      3.79 o 
  -4   5   8       17.18       18.57      3.58 o 
  -3   5   8       35.44       33.51      4.59 o 
  -2   5   8       44.09       43.63      7.51 o 
  -1   5   8       46.13       47.16      7.71 o 
   0   5   8       97.06       93.52     10.33 o 
   1   5   8       13.31       18.47      3.23 o 
   2   5   8       48.94       50.31      5.65 o 
   3   5   8        2.25        1.34      2.68 o 
   4   5   8        7.03        2.70      1.64 o 
   5   5   8        1.40        4.15      1.71 o 
   6   5   8        0.47        1.13      1.78 o 
   7   5   8        3.07        5.28      1.99 o 
   8   5   8        0.00        1.39      1.95 o 
  -5   6   8        0.00        0.79      1.57 o 
  -4   6   8        0.46       -1.45      2.18 o 
  -3   6   8        1.03        3.30      1.69 o 
  -2   6   8        3.26        0.33      2.91 o 
  -1   6   8       54.54       57.03      8.77 o 
   0   6   8       45.24       85.92     10.81 o 
   1   6   8      195.04      182.24     15.06 o 
   2   6   8       88.90       91.46      6.79 o 
   3   6   8      105.00       90.01      6.90 o 
   4   6   8       16.81       15.68      2.74 o 
   5   6   8       27.40       30.42      3.94 o 
   6   6   8        6.59        8.55      3.02 o 
   7   6   8        2.23        2.80      2.24 o 
  -4   7   8       40.30       39.43      5.96 o 
  -3   7   8       14.27       14.42      3.59 o 
  -2   7   8      143.27      143.41      9.57 o 
  -1   7   8       68.05       65.82     10.04 o 
   0   7   8      318.84      288.22     20.58 o 
   1   7   8      101.71       99.62     12.16 o 
   2   7   8      211.83      190.50      9.79 o 
   3   7   8       68.89       69.37      6.16 o 
   4   7   8       61.29       63.35      6.06 o 
   5   7   8       17.57       19.04      3.39 o 
   6   7   8       11.10       13.62      3.61 o 
   7   7   8        1.45       -0.57      3.59 o 
  -3   8   8        4.46        3.31      2.83 o 
  -2   8   8        2.11        0.16      4.71 o 
  -1   8   8       35.24       26.82      7.41 o 
   0   8   8        6.98       10.66      5.11 o 
   1   8   8       91.95       76.86     11.50 o 
   2   8   8       37.02       34.92      7.49 o 
   3   8   8       75.24       56.23      9.40 o 
   4   8   8       52.73       51.58      8.91 o 
   5   8   8       58.60       60.61      7.10 o 
   6   8   8       31.34       35.62      9.00 o 
  -2   9   8       10.55       10.19      3.91 o 
  -1   9   8       10.51       10.96      3.78 o 
   0   9   8       23.16       17.58      4.31 o 
   1   9   8       10.86       12.77      5.12 o 
   2   9   8       19.17        9.42      4.72 o 
   3   9   8        1.63       -0.33      2.43 o 
   4   9   8       13.65        7.43      2.57 o 
   5   9   8        0.13       -4.06      4.06 o 
   1  10   8        8.27        4.84      4.82 o 
   2  10   8        1.37        0.77      3.67 o 
   3  10   8       16.04       13.32      5.60 o 
  -4  -9   9        1.02        1.02      2.47 o 
  -3  -9   9       76.22       80.27      8.84 o 
  -2  -9   9        0.25        8.15      3.58 o 
  -1  -9   9       64.35       83.00     12.99 o 
   0  -9   9        0.13       -1.25      5.03 o 
   1  -9   9       13.11        9.16      6.11 o 
   2  -9   9        4.40        4.03      5.14 o 
  -5  -8   9        0.09        6.73      4.75 o 
  -4  -8   9        0.39       -0.34      3.20 o 
  -3  -8   9        4.21       -0.20      3.03 o 
  -2  -8   9        0.11        4.93      4.87 o 
  -1  -8   9       43.81       22.75      7.11 o 
   0  -8   9        8.39       -1.03      4.12 o 
   1  -8   9       78.69       69.78     11.90 o 
   2  -8   9        0.01        0.48      4.72 o 
   3  -8   9       40.26       52.46     10.90 o 
  -6  -7   9        2.28        3.59      3.29 o 
  -5  -7   9      119.74      109.89      9.46 o 
  -4  -7   9       19.26       26.77      5.10 o 
  -3  -7   9      240.10      212.03     17.95 o 
  -2  -7   9       49.15       40.74      8.46 o 
  -1  -7   9      240.79      240.70     19.58 o 
   0  -7   9       39.98       31.52      8.03 o 
   1  -7   9       34.53       28.10      7.49 o 
   2  -7   9       24.17       30.85      8.09 o 
   3  -7   9        0.13        3.47      3.97 o 
   4  -7   9        5.68        7.92      5.29 o 
  -7  -6   9       13.36       17.15      4.22 o 
  -6  -6   9       11.69        8.63      2.94 o 
  -5  -6   9       36.21       40.17      4.37 o 
  -4  -6   9       28.94       34.14      4.76 o 
  -3  -6   9       12.97       15.26      2.97 o 
  -2  -6   9       19.04       16.19      4.73 o 
  -1  -6   9       44.94       37.36      7.77 o 
   0  -6   9        2.45       -3.64      4.20 o 
   1  -6   9       44.84       54.59      8.84 o 
   2  -6   9        1.68        0.33      1.55 o 
   3  -6   9        6.79        6.77      5.30 o 
   4  -6   9        1.06        3.18      2.40 o 
   5  -6   9        5.16        2.82      3.69 o 
  -7  -5   9        0.16        1.09      2.44 o 
  -6  -5   9        0.00       -1.94      3.34 o 
  -5  -5   9        0.81        1.36      1.44 o 
  -4  -5   9        0.69        8.91      3.94 o 
  -3  -5   9        5.30        4.39      3.66 o 
  -2  -5   9       15.06       14.91      2.42 o 
  -1  -5   9        5.88        7.09      4.09 o 
   0  -5   9        1.38        0.81      3.95 o 
   1  -5   9        7.19        5.19      1.89 o 
   2  -5   9        5.92        5.45      2.78 o 
   3  -5   9       29.16       26.62      4.49 o 
   4  -5   9        1.09        3.17      2.08 o 
   5  -5   9       30.90       24.07      4.83 o 
   6  -5   9        4.01        3.51      2.60 o 
  -7  -4   9       18.42       17.64      3.86 o 
  -6  -4   9       42.50       51.11      6.36 o 
  -5  -4   9       38.31       54.43      6.11 o 
  -4  -4   9      204.02      179.33     14.37 o 
  -3  -4   9       13.60       36.09      8.82 o 
  -2  -4   9      186.73      184.53     14.77 o 
  -1  -4   9       74.28       72.67      7.57 o 
   0  -4   9      403.66      390.41     14.16 o 
   1  -4   9      122.47      123.49      8.23 o 
   2  -4   9      485.77      463.23     16.13 o 
   3  -4   9      144.41      161.63     22.81 o 
   4  -4   9      129.04      129.83      9.53 o 
   5  -4   9      169.48      196.15     12.12 o 
   6  -4   9       33.53       32.57      4.54 o 
  -7  -3   9        9.82       20.86      7.99 o 
  -6  -3   9        1.90        2.09      3.50 o 
  -5  -3   9       91.59       89.49      7.37 o 
  -4  -3   9       16.08       47.81      7.39 o 
  -3  -3   9      257.91      267.27     16.71 o 
  -2  -3   9       69.13       54.72      7.38 o 
  -1  -3   9      517.66      512.90     23.44 o 
   0  -3   9       19.91       26.82      4.23 o 
   1  -3   9      353.41      326.08     13.09 o 
   2  -3   9       17.80       23.32      4.10 o 
   3  -3   9       41.20       41.87      5.36 o 
   4  -3   9       23.23       25.47      8.42 o 
   5  -3   9        0.34        4.94      2.52 o 
   6  -3   9        5.50        7.45      2.60 o 
   7  -3   9        1.91        8.01      3.34 o 
  -7  -2   9       10.77       24.72      7.37 o 
  -6  -2   9        0.90        2.80      2.24 o 
  -5  -2   9       22.08       21.33      3.81 o 
  -4  -2   9        3.82       25.27      5.52 o 
  -3  -2   9      144.89      152.67     12.48 o 
  -2  -2   9       98.87       88.06      9.48 o 
  -1  -2   9       15.83       23.26      5.16 o 
   0  -2   9       31.79       27.93      1.98 o 
   1  -2   9       71.33       62.06      5.68 o 
   2  -2   9        0.02        1.97      2.50 o 
   3  -2   9       32.93       41.17      3.26 o 
   4  -2   9       37.02       44.89      5.65 o 
   5  -2   9       33.40       38.72      4.20 o 
   6  -2   9        1.77        2.49      1.99 o 
   7  -2   9        4.97        7.45      2.61 o 
  -7  -1   9        0.37       -2.96      3.66 o 
  -6  -1   9       41.46       52.67      9.52 o 
  -5  -1   9        0.01        1.59      1.90 o 
  -4  -1   9      133.63      133.61     11.79 o 
  -3  -1   9        1.07        2.50      2.80 o 
  -2  -1   9      217.85      210.44      8.09 o 
  -1  -1   9      115.65       97.80     10.06 o 
   0  -1   9      115.73      123.96      4.99 o 
   1  -1   9      230.84      170.97      9.02 o 
   2  -1   9       14.49       17.81      3.21 o 
   3  -1   9      134.47      145.93      7.02 o 
   4  -1   9        0.34       -1.12      2.16 o 
   5  -1   9       13.19       11.06      2.75 o 
   6  -1   9        0.02        2.89      1.54 o 
   7  -1   9        0.01       -0.64      2.47 o 
   8  -1   9        0.02        0.72      2.21 o 
  -7   0   9       31.20       20.56      7.08 o 
  -6   0   9        2.34        3.02      2.51 o 
  -5   0   9      125.35      121.23      8.49 o 
  -4   0   9       14.57       22.21      5.22 o 
  -3   0   9      827.00      823.98     28.35 o 
  -2   0   9       12.89       13.54      3.51 o 
  -1   0   9      946.76     1009.61     18.58 o 
   0   0   9        6.06       10.44      2.06 o 
   1   0   9      202.59      247.53      6.75 o 
   2   0   9       42.71       49.40      3.23 o 
   3   0   9      165.53      169.06      6.13 o 
   4   0   9        1.05        7.81      2.09 o 
   5   0   9        3.00        6.34      1.92 o 
   6   0   9        0.07       -0.06      1.37 o 
   7   0   9        3.48       17.40      3.59 o 
   8   0   9        4.22        3.41      2.41 o 
  -7   1   9        6.54       22.08      7.35 o 
  -6   1   9        0.01       -1.00      3.12 o 
  -5   1   9       13.80       14.63      3.81 o 
  -4   1   9        2.64        0.99      2.23 o 
  -3   1   9        0.57        4.81      3.48 o 
  -2   1   9        0.49        5.15      3.83 o 
  -1   1   9      151.45      121.60     10.62 o 
   0   1   9        2.01        7.71      1.88 o 
   1   1   9      238.15      216.57      7.98 o 
   2   1   9       45.09       33.60      3.33 o 
   3   1   9      189.85      204.24      6.87 o 
   4   1   9        0.52       -0.12      1.12 o 
   5   1   9       31.43       34.19      2.90 o 
   6   1   9        4.41        4.96      2.02 o 
   7   1   9        3.90        4.09      1.82 o 
   8   1   9        3.13       -0.52      2.59 o 
  -7   2   9        1.79        2.88      2.95 o 
  -6   2   9        1.97        4.38      3.11 o 
  -5   2   9        7.40        9.05      3.06 o 
  -4   2   9       19.92       28.69      6.02 o 
  -3   2   9       73.76       91.37      5.16 o 
  -2   2   9       36.85       31.27      3.37 o 
  -1   2   9       53.86       70.99      8.64 o 
   0   2   9        0.04        2.23      2.12 o 
   1   2   9        8.98        7.82      2.13 o 
   2   2   9       36.05       32.50      4.79 o 
   3   2   9        0.51        0.40      1.07 o 
   4   2   9        0.06        5.96      1.85 o 
   5   2   9        4.92        5.11      1.83 o 
   6   2   9        3.65        4.12      1.68 o 
   7   2   9       12.37       16.16      3.35 o 
   8   2   9        2.75        5.94      3.33 o 
  -6   3   9        1.06       11.20      5.23 o 
  -5   3   9       11.62       12.83      3.33 o 
  -4   3   9       12.22       15.47      3.31 o 
  -3   3   9      103.88      141.39     12.83 o 
  -2   3   9       97.94       91.18     10.04 o 
  -1   3   9      352.52      325.98     18.63 o 
   0   3   9       92.98       88.00      9.46 o 
   1   3   9      377.13      403.21     14.05 o 
   2   3   9       33.88       29.86      5.10 o 
   3   3   9      389.26      381.13     11.14 o 
   4   3   9        1.65        9.42      2.54 o 
   5   3   9      307.64      325.06     11.08 o 
   6   3   9        7.06        8.30      2.36 o 
   7   3   9      134.45      152.14      9.53 o 
   8   3   9        0.03       -0.09      2.67 o 
  -6   4   9        0.55       -1.27      4.79 o 
  -5   4   9        1.35        6.94      3.81 o 
  -4   4   9        2.08       10.37      3.88 o 
  -3   4   9        9.09       39.58      7.30 o 
  -2   4   9       46.75       51.28      8.61 o 
  -1   4   9      109.01      117.62     11.80 o 
   0   4   9      228.73      256.18     17.26 o 
   1   4   9       46.45       39.60      8.62 o 
   2   4   9      212.87      191.97      9.91 o 
   3   4   9       52.95       50.12      4.21 o 
   4   4   9      188.79      192.33      8.48 o 
   5   4   9       59.56       58.14      4.91 o 
   6   4   9       73.19       84.68      8.25 o 
   7   4   9        9.73       11.44      3.10 o 
   8   4   9        3.02        3.63      3.39 o 
  -5   5   9       21.09       21.63      4.48 o 
  -4   5   9       18.95       25.44      4.39 o 
  -3   5   9       89.81       84.21     11.00 o 
  -2   5   9       27.42       24.53      5.31 o 
  -1   5   9       74.91       76.71      9.97 o 
   0   5   9        0.64       -2.39      2.39 o 
   1   5   9       20.73       17.78      7.24 o 
   2   5   9        7.69        9.10      2.78 o 
   3   5   9        1.53        0.43      2.95 o 
   4   5   9       15.41       17.88      2.77 o 
   5   5   9       26.84       23.21      3.13 o 
   6   5   9       26.51       16.86      3.95 o 
   7   5   9        9.26       15.06      4.33 o 
   8   5   9        8.55        6.14      3.07 o 
  -5   6   9        5.86        6.52      2.22 o 
  -4   6   9        1.26        1.03      1.71 o 
  -3   6   9        0.18        3.50      2.10 o 
  -2   6   9       11.11       10.74      5.40 o 
  -1   6   9        3.13        3.90      2.70 o 
   0   6   9        1.23        0.70      2.16 o 
   1   6   9        0.36        2.16      2.20 o 
   2   6   9        3.16        4.00      2.11 o 
   3   6   9        3.95        1.67      1.39 o 
   4   6   9        4.06        6.90      2.13 o 
   5   6   9        5.03        3.79      2.41 o 
   6   6   9        2.29        1.78      1.70 o 
   7   6   9        1.35        5.51      3.43 o 
  -4   7   9       15.28       14.80      4.14 o 
  -3   7   9        0.88        4.46      3.63 o 
  -2   7   9       17.11       16.17      3.41 o 
  -1   7   9       45.53       38.72      8.14 o 
   0   7   9        8.70       12.00      5.25 o 
   1   7   9      103.36       97.69     12.94 o 
   2   7   9        1.51       13.39      5.63 o 
   3   7   9      106.99      103.92      7.84 o 
   4   7   9        0.15        3.51      5.30 o 
   5   7   9      101.03       94.43      7.21 o 
   6   7   9        0.07        0.00      2.10 o 
   7   7   9       35.14       34.97      6.06 o 
  -3   8   9        4.81        1.40      2.04 o 
  -2   8   9       15.19       14.87      7.03 o 
  -1   8   9        3.12       -3.22      3.44 o 
   0   8   9        2.75        6.66      4.16 o 
   1   8   9        1.02        6.26      3.60 o 
   2   8   9        5.24       11.99      4.82 o 
   3   8   9        1.72        1.75      2.25 o 
   4   8   9        6.13       12.02      4.39 o 
   5   8   9       10.97        4.52      3.24 o 
   6   8   9        0.25       -2.51      3.76 o 
  -1   9   9        6.35        5.96      2.74 o 
   0   9   9       10.95        4.28      3.15 o 
   1   9   9       25.80       26.38      7.60 o 
   2   9   9       15.96       29.48      7.80 o 
   3   9   9       42.51       46.48      9.20 o 
   4   9   9       29.77       43.30      8.59 o 
   5   9   9       31.94       31.73      7.71 o 
  -3  -9  10        4.12       11.24      3.71 o 
  -2  -9  10       45.95       40.03      9.64 o 
  -1  -9  10        2.46       -1.53      4.45 o 
   0  -9  10       53.90       44.31     10.35 o 
   1  -9  10        3.12        4.10      4.13 o 
  -5  -8  10        4.38       -3.55      3.55 o 
  -4  -8  10       49.16       53.71      7.43 o 
  -3  -8  10       36.85       36.16      8.01 o 
  -2  -8  10      103.27       97.11     13.60 o 
  -1  -8  10       27.79       49.50     10.26 o 
   0  -8  10       91.51       86.81     13.48 o 
   1  -8  10       11.19        6.00      4.74 o 
   2  -8  10       42.09       42.91     10.42 o 
   3  -8  10       10.97        6.78      6.25 o 
  -6  -7  10        1.21        7.13      4.59 o 
  -5  -7  10       25.75       23.86      7.17 o 
  -4  -7  10        2.93        8.00      4.79 o 
  -3  -7  10       38.96       32.75      7.56 o 
  -2  -7  10        2.43        7.19      4.37 o 
  -1  -7  10       32.11       25.76      7.44 o 
   0  -7  10       10.00       15.36      5.75 o 
   1  -7  10       22.27       21.59      6.77 o 
   2  -7  10        4.99        4.91      5.18 o 
   3  -7  10       11.13       11.67      6.02 o 
   4  -7  10        2.22        0.38      4.60 o 
  -6  -6  10        5.39        5.41      2.77 o 
  -5  -6  10        6.01       10.21      2.73 o 
  -4  -6  10      101.41      102.71     12.07 o 
  -3  -6  10        2.58        1.49      3.28 o 
  -2  -6  10      116.40      107.73     12.86 o 
  -1  -6  10        5.31       20.91      6.84 o 
   0  -6  10       41.77       60.08     10.39 o 
   1  -6  10        2.27        5.14      2.46 o 
   2  -6  10       35.30       35.24      5.40 o 
   3  -6  10        3.14        8.71      3.15 o 
   4  -6  10        5.23        7.20      3.22 o 
   5  -6  10        0.06        0.60      2.31 o 
  -7  -5  10       14.10       12.40      4.02 o 
  -6  -5  10        4.52       -0.36      2.42 o 
  -5  -5  10       36.49       29.44      4.82 o 
  -4  -5  10        5.94        2.74      2.60 o 
  -3  -5  10      122.90      121.29     12.69 o 
  -2  -5  10        0.39        6.76      4.41 o 
  -1  -5  10      229.90      249.84     18.67 o 
   0  -5  10        2.59        8.80      4.67 o 
   1  -5  10      165.06      163.00     10.11 o 
   2  -5  10        1.05       -0.70      3.31 o 
   3  -5  10       62.95       74.22      7.68 o 
   4  -5  10        8.43        9.70      3.50 o 
   5  -5  10        1.66        1.20      4.76 o 
   6  -5  10        9.58        7.05      3.49 o 
  -7  -4  10        9.06       14.84      4.62 o 
  -6  -4  10       37.71       48.56      6.28 o 
  -5  -4  10        1.23        3.25      5.09 o 
  -4  -4  10      254.72      230.37     16.68 o 
  -3  -4  10       43.82       46.28      8.08 o 
  -2  -4  10      490.02      489.57     24.64 o 
  -1  -4  10      254.83      352.96     21.93 o 
   0  -4  10      632.30      642.75     19.28 o 
   1  -4  10      197.88      169.94     10.12 o 
   2  -4  10      775.36      728.89     25.02 o 
   3  -4  10      216.00      205.50     12.27 o 
   4  -4  10      303.05      311.14     15.12 o 
   5  -4  10      106.40      110.27      9.64 o 
   6  -4  10       79.96       81.14      8.67 o 
  -7  -3  10        4.56       10.39      5.09 o 
  -6  -3  10       23.47       34.42      5.31 o 
  -5  -3  10       68.07       81.80      7.41 o 
  -4  -3  10       39.20       61.08      8.63 o 
  -3  -3  10      431.45      441.02     22.76 o 
  -2  -3  10       16.54        7.93      3.70 o 
  -1  -3  10      920.59      897.76     31.92 o 
   0  -3  10        1.31        0.18      2.35 o 
   1  -3  10      995.77      947.34     23.25 o 
   2  -3  10        0.39        0.36      3.77 o 
   3  -3  10      440.40      447.85     14.37 o 
   4  -3  10        0.12        0.93      3.49 o 
   5  -3  10       83.96       84.47      8.12 o 
   6  -3  10        0.01        4.18      3.19 o 
   7  -3  10       11.71       17.39      4.75 o 
  -7  -2  10       13.18       32.62      7.92 o 
  -6  -2  10       15.18       18.87      3.78 o 
  -5  -2  10      106.67      127.75      9.10 o 
  -4  -2  10      115.80      138.88     12.64 o 
  -3  -2  10      193.12      213.39     15.52 o 
  -2  -2  10      395.98      388.13     20.40 o 
  -1  -2  10      277.56      285.44     17.65 o 
   0  -2  10      143.60      173.66      5.33 o 
   1  -2  10      632.49      593.97     17.97 o 
   2  -2  10      114.44      105.87      7.90 o 
   3  -2  10      100.70      101.86      5.14 o 
   4  -2  10       48.20       47.79      4.07 o 
   5  -2  10        0.11       -2.15      2.15 o 
   6  -2  10        1.50       -0.58      1.66 o 
   7  -2  10        0.99        0.93      2.33 o 
  -7  -1  10        0.07        5.45      4.69 o 
  -6  -1  10        1.99        1.06      2.79 o 
  -5  -1  10        1.44        1.05      2.20 o 
  -4  -1  10       21.28       29.14      5.23 o 
  -3  -1  10        5.08        2.76      2.39 o 
  -2  -1  10       18.34       20.05      3.44 o 
  -1  -1  10        0.02        4.44      3.23 o 
   0  -1  10       74.15       92.61      6.46 o 
   1  -1  10        7.04       16.66      4.26 o 
   2  -1  10       30.69       37.64      4.64 o 
   3  -1  10        0.19       -0.42      0.96 o 
   4  -1  10        0.05        2.32      2.59 o 
   5  -1  10        1.31        2.81      2.17 o 
   6  -1  10        0.60        2.32      2.62 o 
   7  -1  10        0.14        8.77      3.14 o 
  -7   0  10        0.19        4.21      3.97 o 
  -6   0  10        0.21       -0.09      3.71 o 
  -5   0  10       11.19       12.91      3.32 o 
  -4   0  10       39.00       48.38      7.46 o 
  -3   0  10      107.27      133.58     12.75 o 
  -2   0  10      109.69       93.17     10.05 o 
  -1   0  10       30.46       22.66      3.14 o 
   0   0  10       21.39       31.56      2.65 o 
   1   0  10        3.49        2.54      1.17 o 
   2   0  10        6.75        6.83      2.31 o 
   3   0  10        0.54       13.24      4.54 o 
   4   0  10       84.21       85.38      4.90 o 
   5   0  10        2.88        5.97      1.74 o 
   6   0  10        0.46        2.19      1.39 o 
   7   0  10        0.66        1.66      2.30 o 
   8   0  10        0.94        4.48      2.25 o 
  -7   1  10        3.33        4.56      4.79 o 
  -6   1  10        3.86       17.77      7.11 o 
  -5   1  10        7.24        3.92      5.32 o 
  -4   1  10       15.16       15.05      4.62 o 
  -3   1  10        0.98        0.22      2.62 o 
  -2   1  10        4.71       17.25      5.33 o 
  -1   1  10        0.49        0.19      3.41 o 
   0   1  10       76.25       91.39      5.45 o 
   1   1  10       11.07       18.36      2.54 o 
   2   1  10        3.35        2.46      1.98 o 
   3   1  10       21.62       20.00      2.34 o 
   4   1  10       49.99       61.78      4.24 o 
   5   1  10       14.14       15.90      2.23 o 
   6   1  10       18.08       21.22      2.96 o 
   7   1  10        0.11        3.38      2.09 o 
   8   1  10        3.59        1.49      2.70 o 
  -6   2  10        1.24        0.51      2.67 o 
  -5   2  10        0.02        0.81      1.76 o 
  -4   2  10        5.92        6.62      3.44 o 
  -3   2  10        1.75       22.33      6.10 o 
  -2   2  10      103.62      107.70     10.88 o 
  -1   2  10      113.68      120.88     11.47 o 
   0   2  10      384.43      378.87     20.97 o 
   1   2  10       42.96       43.11      5.31 o 
   2   2  10      624.97      618.98     14.65 o 
   3   2  10       39.05       43.58      4.16 o 
   4   2  10      230.58      225.40      8.00 o 
   5   2  10        2.47        2.88      1.36 o 
   6   2  10        1.65       -0.97      1.57 o 
   7   2  10        3.01        0.50      2.35 o 
   8   2  10        1.45        3.43      1.63 o 
  -6   3  10       13.31       15.67      6.14 o 
  -5   3  10       56.59       58.95      6.73 o 
  -4   3  10       56.51       62.92      9.31 o 
  -3   3  10      129.23      139.66     13.37 o 
  -2   3  10       51.61       56.29      8.46 o 
  -1   3  10      525.40      482.80     23.42 o 
   0   3  10        0.00        1.50      3.10 o 
   1   3  10      678.62      649.05     18.68 o 
   2   3  10      160.19      142.65      8.81 o 
   3   3  10      117.44      105.65      9.72 o 
   4   3  10      399.48      398.48     12.38 o 
   5   3  10        2.83        1.14      1.48 o 
   6   3  10      137.75      138.27     10.50 o 
   7   3  10        5.57       10.15      2.75 o 
   8   3  10       21.74       23.50      4.46 o 
  -6   4  10        3.12       -0.59      3.76 o 
  -5   4  10       19.62       19.81      4.41 o 
  -4   4  10       30.27       40.44      5.63 o 
  -3   4  10      139.98      196.20     16.33 o 
  -2   4  10      289.95      302.59     19.99 o 
  -1   4  10      576.65      553.45     26.69 o 
   0   4  10      365.55      397.27     22.32 o 
   1   4  10     1691.03     1650.15     29.99 o 
   2   4  10       18.16       22.66      3.55 o 
   3   4  10     1573.13     1581.57     29.55 o 
   4   4  10       31.08       55.12      5.38 o 
   5   4  10      442.28      450.55     13.70 o 
   6   4  10       77.97       85.40      8.52 o 
   7   4  10       85.90       69.31      8.15 o 
   8   4  10       54.18       70.24      8.73 o 
  -5   5  10       43.24       51.64      6.68 o 
  -4   5  10       92.33       91.18      8.44 o 
  -3   5  10      156.09      176.60     16.06 o 
  -2   5  10       41.52       46.63      8.35 o 
  -1   5  10      343.31      365.88     22.21 o 
   0   5  10       11.09       11.19      4.14 o 
   1   5  10      268.78      257.45     18.14 o 
   2   5  10       64.79       59.17      6.11 o 
   3   5  10       27.18       19.65      4.97 o 
   4   5  10      100.02       97.07      6.51 o 
   5   5  10        0.07       -0.08      1.21 o 
   6   5  10       35.34       28.53      5.07 o 
   7   5  10        0.95        2.46      3.20 o 
  -4   6  10        7.60        3.24      1.82 o 
  -3   6  10        4.52       10.45      3.04 o 
  -2   6  10       67.01       65.99     10.60 o 
  -1   6  10       45.00       37.07      7.71 o 
   0   6  10       65.92       63.06      9.65 o 
   1   6  10       57.51       51.67      8.70 o 
   2   6  10       38.06       41.83      5.15 o 
   3   6  10       39.68       32.06      8.07 o 
   4   6  10       30.62       39.35      5.04 o 
   5   6  10        9.52        9.32      2.19 o 
   6   6  10        1.91        0.31      2.29 o 
   7   6  10        0.20        1.06      3.94 o 
  -3   7  10       21.15       19.09      6.28 o 
  -2   7  10       29.81       21.46      6.39 o 
  -1   7  10       28.66       26.26      6.78 o 
   0   7  10        5.56        6.22      4.03 o 
   1   7  10       18.83       19.49      6.04 o 
   2   7  10        0.01        3.30      2.73 o 
   3   7  10        0.91        0.25      1.43 o 
   4   7  10        7.38        7.97      2.85 o 
   5   7  10       10.17        9.22      3.33 o 
   6   7  10        4.93        5.24      2.83 o 
  -2   8  10       16.83       22.14      6.83 o 
  -1   8  10       61.59       58.29     10.88 o 
   0   8  10       42.84       53.06     10.07 o 
   1   8  10      141.04      120.78     14.52 o 
   2   8  10       43.58       38.63      8.01 o 
   3   8  10      175.58      162.89     16.45 o 
   4   8  10       11.71       16.20      5.92 o 
   5   8  10       54.72       60.07      9.66 o 
   0   9  10        0.85       -1.66      2.62 o 
   1   9  10        5.09        7.33      4.43 o 
   2   9  10        1.32        0.15      3.46 o 
   3   9  10        2.01        0.72      2.93 o 
   4   9  10        0.42        0.97      2.42 o 
  -2  -9  11        0.35       -0.39      4.29 o 
  -1  -9  11        5.80        4.88      4.75 o 
   0  -9  11        0.55        3.14      4.07 o 
  -4  -8  11        6.64       11.27      3.96 o 
  -3  -8  11       14.74       15.92      6.23 o 
  -2  -8  11       13.75       13.02      5.69 o 
  -1  -8  11       29.14       38.69      9.11 o 
   0  -8  11        2.23        1.45      5.44 o 
   1  -8  11       28.68       26.18      8.44 o 
   2  -8  11        5.35       -0.13      4.10 o 
  -5  -7  11       27.37       27.17      7.29 o 
  -4  -7  11        3.06       11.09      6.05 o 
  -3  -7  11       27.12       26.27      7.04 o 
  -2  -7  11        0.45        2.92      3.39 o 
  -1  -7  11       13.38       40.83      9.04 o 
   0  -7  11        1.50       26.84      8.58 o 
   1  -7  11       10.25       10.23      4.73 o 
   2  -7  11        0.44       -1.75      4.03 o 
   3  -7  11        0.41        1.21      4.50 o 
   4  -7  11        0.47        3.24      4.40 o 
  -6  -6  11        4.18        0.14      2.39 o 
  -5  -6  11        2.20        1.55      1.85 o 
  -4  -6  11        2.05        9.07      4.79 o 
  -3  -6  11       16.09       23.02      7.37 o 
  -2  -6  11        7.05       12.41      5.63 o 
  -1  -6  11        0.64        7.74      5.15 o 
   0  -6  11       14.08       10.30      5.99 o 
   1  -6  11       28.50       30.17      4.98 o 
   2  -6  11       31.08       25.82      4.61 o 
   3  -6  11       63.63       66.25      8.79 o 
   4  -6  11       13.82       15.48      6.31 o 
   5  -6  11       15.10       20.23      8.97 o 
  -6  -5  11        1.17        5.59      4.52 o 
  -5  -5  11        7.05        3.18      2.10 o 
  -4  -5  11       11.05        0.61      3.23 o 
  -3  -5  11        4.72        2.27      4.14 o 
  -2  -5  11       21.32       41.13      8.10 o 
  -1  -5  11        0.72        4.91      5.11 o 
   0  -5  11        0.41        6.10      4.67 o 
   1  -5  11        5.56        7.23      3.05 o 
   2  -5  11        1.71        4.72      2.68 o 
   3  -5  11       65.39       77.22      7.86 o 
   4  -5  11        0.12        1.61      2.79 o 
   5  -5  11       56.20       64.26      9.71 o 
  -7  -4  11       15.54       24.98      7.69 o 
  -6  -4  11       48.59       43.16     13.66 o 
  -5  -4  11       23.51       24.68      4.79 o 
  -4  -4  11      204.04      181.48     16.40 o 
  -3  -4  11        0.11        2.69      5.10 o 
  -2  -4  11     1097.00     1024.32     37.24 o 
  -1  -4  11       64.13       68.12     10.70 o 
   0  -4  11     1122.65     1175.64     40.71 o 
   1  -4  11      501.34      470.81     17.60 o 
   2  -4  11      329.85      320.42     20.12 o 
   3  -4  11      530.86      543.57     19.94 o 
   4  -4  11       69.24       58.54      7.16 o 
   5  -4  11      120.13      127.39     10.44 o 
   6  -4  11        1.54        9.50      3.70 o 
  -7  -3  11       30.44       33.94      8.63 o 
  -6  -3  11        6.30        6.29      4.35 o 
  -5  -3  11      196.60      189.76     15.59 o 
  -4  -3  11        7.64       15.88      5.53 o 
  -3  -3  11      567.08      574.04     27.05 o 
  -2  -3  11       49.43       40.64      8.01 o 
  -1  -3  11      674.30      652.21     29.85 o 
   0  -3  11      249.39      235.96     12.37 o 
   1  -3  11      176.63      191.66     11.15 o 
   2  -3  11      197.69      204.68     25.58 o 
   3  -3  11        5.97       12.15      3.96 o 
   4  -3  11      136.25      148.00     10.67 o 
   5  -3  11        0.02        1.92      2.27 o 
   6  -3  11       47.12       48.13      6.73 o 
  -7  -2  11       44.39       44.74     10.05 o 
  -6  -2  11        5.36       17.05      6.68 o 
  -5  -2  11       84.90       97.84     11.36 o 
  -4  -2  11       57.38       63.31      8.94 o 
  -3  -2  11       24.74       25.56      3.89 o 
  -2  -2  11      307.90      293.21     19.41 o 
  -1  -2  11      381.40      352.98     20.54 o 
   0  -2  11       87.36      101.04      4.43 o 
   1  -2  11      509.19      498.37     17.30 o 
   2  -2  11        0.77        1.80      2.21 o 
   3  -2  11      352.58      331.56      9.22 o 
   4  -2  11        4.68        2.84      1.48 o 
   5  -2  11       54.54       47.91      6.36 o 
   6  -2  11        0.00        0.99      1.83 o 
   7  -2  11        3.45        5.44      4.68 o 
  -7  -1  11        0.57       -0.23      3.51 o 
  -6  -1  11        0.00        2.38      4.43 o 
  -5  -1  11       24.52       26.32      5.90 o 
  -4  -1  11        2.09       -3.14      3.71 o 
  -3  -1  11       90.50      100.27     10.94 o 
  -2  -1  11        0.54        3.20      1.72 o 
  -1  -1  11      189.43      193.32      9.48 o 
   1  -1  11      201.02      244.99     12.17 o 
   2  -1  11       18.22       18.81      3.60 o 
   3  -1  11        0.10        0.40      3.44 o 
   4  -1  11        0.11        1.57      1.30 o 
   5  -1  11        8.15       10.52      2.65 o 
   6  -1  11        0.29        3.00      2.87 o 
   7  -1  11        3.35        8.38      3.84 o 
  -7   0  11        1.20        2.03      3.69 o 
  -6   0  11        8.25        8.75      4.43 o 
  -5   0  11        0.00       -2.31      2.87 o 
  -4   0  11        0.20        7.46      4.06 o 
  -3   0  11      133.47      160.39     13.58 o 
  -2   0  11        2.60        1.88      3.00 o 
  -1   0  11      361.23      349.39     12.39 o 
   0   0  11       42.78       48.92      5.85 o 
   1   0  11      482.41      510.76     13.71 o 
   2   0  11      198.66      203.45      8.87 o 
   3   0  11      521.89      491.62     11.28 o 
   4   0  11       89.93      100.54      5.49 o 
   5   0  11      111.20      112.99      6.05 o 
   6   0  11       16.48       19.49      3.46 o 
   7   0  11        3.32        4.35      2.37 o 
  -6   1  11        0.78       -0.83      3.76 o 
  -5   1  11       46.59       49.73      9.61 o 
  -4   1  11        1.94        5.88      3.69 o 
  -3   1  11      132.75      130.04     12.94 o 
  -2   1  11       41.54       49.81      8.80 o 
  -1   1  11      226.63      241.00     17.14 o 
   0   1  11      208.32      204.33      8.46 o 
   1   1  11      168.10      192.90      8.38 o 
   2   1  11        4.20        2.09      1.71 o 
   3   1  11        2.86        1.08      1.31 o 
   4   1  11       21.36       26.45      2.89 o 
   5   1  11        0.36        1.43      1.42 o 
   6   1  11       18.43       22.95      3.65 o 
   7   1  11        3.89        1.13      1.52 o 
  -6   2  11        1.36        0.78      4.11 o 
  -5   2  11        1.01       -1.75      2.64 o 
  -4   2  11       25.93       27.47      6.23 o 
  -3   2  11       20.45       27.61      5.67 o 
  -2   2  11       71.60       66.48      9.29 o 
  -1   2  11      163.12      155.72     13.95 o 
   0   2  11      288.12      294.52     19.06 o 
   1   2  11      160.16      172.17     10.14 o 
   2   2  11      707.35      683.33     16.19 o 
   3   2  11       42.69       48.29      4.60 o 
   4   2  11      262.11      278.86     11.09 o 
   5   2  11        1.48        1.74      1.50 o 
   6   2  11       14.73       12.89      2.63 o 
   7   2  11        0.01       -0.82      1.71 o 
  -6   3  11        1.45        7.93      5.07 o 
  -5   3  11      112.01      111.06     11.57 o 
  -4   3  11        6.38       17.19      5.66 o 
  -3   3  11      323.46      300.80     20.27 o 
  -2   3  11       17.14       35.17      6.81 o 
  -1   3  11      472.88      505.30     25.06 o 
   0   3  11       10.98       40.52      7.89 o 
   1   3  11      889.71      871.01     22.66 o 
   2   3  11       79.36       75.67      6.97 o 
   3   3  11      912.73      870.52     22.89 o 
   4   3  11       32.49       43.27      4.38 o 
   5   3  11      493.79      496.22     14.61 o 
   6   3  11        4.90        3.10      2.41 o 
   7   3  11      171.29      190.88     13.39 o 
  -5   4  11       11.77       11.61      3.48 o 
  -4   4  11      118.18      128.31     13.78 o 
  -3   4  11       31.50       76.45     10.96 o 
  -2   4  11      500.39      505.99     26.35 o 
  -1   4  11       13.73       20.63      6.18 o 
   0   4  11     1078.01     1067.48     37.64 o 
   1   4  11       36.99       41.54      5.32 o 
   2   4  11      872.82      830.79     22.47 o 
   3   4  11       38.29       32.47      4.70 o 
   4   4  11      199.64      211.89      9.56 o 
   5   4  11        0.21        0.71      1.39 o 
   6   4  11       27.31       24.78      4.77 o 
   7   4  11        0.73        2.34      7.58 o 
  -5   5  11       18.51       18.28      4.26 o 
  -4   5  11       21.69       20.48      5.62 o 
  -3   5  11       36.78       40.43      8.18 o 
  -2   5  11        6.38        8.12      4.03 o 
  -1   5  11       41.44       45.05      8.51 o 
   0   5  11        0.29        4.90      3.88 o 
   1   5  11       10.10       16.01      5.24 o 
   2   5  11        7.15        9.23      4.00 o 
   3   5  11       37.57       30.89      4.66 o 
   4   5  11       16.29       15.05      3.54 o 
   5   5  11        0.65        2.69      2.73 o 
   6   5  11       13.29        6.77      2.59 o 
   7   5  11        0.02        0.44      3.95 o 
  -4   6  11       19.61       18.55      4.11 o 
  -3   6  11        4.07        1.88      2.59 o 
  -2   6  11       67.85       56.64     10.02 o 
  -1   6  11        7.85        8.71      3.86 o 
   0   6  11       74.28       73.71     10.78 o 
   1   6  11       34.75       29.47      6.53 o 
   2   6  11       63.09       57.31      6.11 o 
   3   6  11        0.57       -1.76      2.30 o 
   4   6  11       54.23       70.03      7.40 o 
   5   6  11        2.04        3.39      1.79 o 
   6   6  11       28.07       34.41      6.03 o 
  -3   7  11        8.52       18.01      6.41 o 
  -2   7  11        6.57        6.61      3.68 o 
  -1   7  11       15.11       18.29      5.77 o 
   0   7  11       34.68       50.04      9.63 o 
   1   7  11       36.93       45.27      8.80 o 
   2   7  11       33.65       34.78      7.78 o 
   3   7  11       37.82       36.16      5.19 o 
   4   7  11        1.78        4.86      2.15 o 
   5   7  11       16.78       13.17      3.36 o 
   6   7  11        0.27        1.90      2.14 o 
  -2   8  11        0.41        2.58      3.85 o 
  -1   8  11        4.06        5.46      3.46 o 
   0   8  11        0.27        2.36      3.55 o 
   1   8  11        3.07        0.85      2.74 o 
   2   8  11       10.96        9.93      4.30 o 
   3   8  11        0.54       -3.25      3.57 o 
   4   8  11       19.35       25.14      6.83 o 
   5   8  11        1.18        4.37      3.49 o 
   1   9  11       10.45       13.93      5.80 o 
   2   9  11       24.78       23.97      7.23 o 
   3   9  11       20.07       17.91      6.15 o 
  -3  -8  12       13.60       23.13      7.80 o 
  -2  -8  12       40.57       48.72     10.85 o 
  -1  -8  12        9.64       15.89      7.14 o 
   0  -8  12       17.17       26.88      8.94 o 
   1  -8  12        8.63       19.25      7.76 o 
  -4  -7  12        8.76        9.70      5.36 o 
  -3  -7  12        0.67        9.42      5.56 o 
  -2  -7  12       24.42       33.50      9.40 o 
  -1  -7  12        0.11        2.31      4.54 o 
   0  -7  12       42.76       33.62      8.77 o 
   1  -7  12        0.93        3.36      4.97 o 
   2  -7  12       11.69       10.48      6.96 o 
   3  -7  12        4.57        7.64      5.16 o 
  -5  -6  12       22.24       13.42      4.55 o 
  -4  -6  12        7.44       12.91      5.17 o 
  -3  -6  12       58.75       58.22     10.38 o 
  -2  -6  12        3.53       -2.34      3.74 o 
  -1  -6  12       69.47       63.60     10.80 o 
   0  -6  12        5.71       10.83      4.93 o 
   1  -6  12       24.53       21.36      4.47 o 
   2  -6  12       62.73       75.00     15.27 o 
   3  -6  12       11.53        5.25      3.31 o 
   4  -6  12       22.54       37.22      6.13 o 
  -6  -5  12        3.01        4.41      4.13 o 
  -5  -5  12       12.43       10.29      4.23 o 
  -4  -5  12       19.39       23.65      6.81 o 
  -3  -5  12       37.73       37.74      8.28 o 
  -2  -5  12       96.04      110.78     13.81 o 
  -1  -5  12       88.08       75.87     11.60 o 
   0  -5  12       82.91      100.71     13.34 o 
   1  -5  12       36.44       43.12      9.82 o 
   2  -5  12        0.04        2.40      2.24 o 
   3  -5  12        0.00        3.63      5.05 o 
   4  -5  12        3.17        7.59      3.36 o 
   5  -5  12        7.48       13.64     14.12 o 
  -6  -4  12       20.92       25.59      7.32 o 
  -5  -4  12       29.96       41.63      8.45 o 
  -4  -4  12       31.97       30.14      7.76 o 
  -3  -4  12       67.86       77.72     11.07 o 
  -2  -4  12       35.39       42.68      8.60 o 
  -1  -4  12      234.80      271.23     20.75 o 
   0  -4  12       42.59       47.18      9.27 o 
   1  -4  12      672.18      649.42     33.81 o 
   2  -4  12       16.95       18.03      4.46 o 
   3  -4  12      353.88      343.71     16.42 o 
   4  -4  12       29.82       26.78      5.25 o 
   5  -4  12       81.04       91.70      9.27 o 
   6  -4  12       24.16       18.06      6.17 o 
  -6  -3  12       48.00       39.33      9.04 o 
  -5  -3  12       98.59      105.62     12.09 o 
  -4  -3  12       85.72      103.15     12.13 o 
  -3  -3  12      460.56      475.49     26.19 o 
  -2  -3  12       67.10       50.68      9.91 o 
  -1  -3  12      889.56      792.87     35.82 o 
   0  -3  12       46.39       43.82      6.04 o 
   1  -3  12      256.81      260.13     13.43 o 
   2  -3  12       14.78       19.43      4.22 o 
   3  -3  12       39.56       64.84      7.17 o 
   4  -3  12       13.02       16.46      4.11 o 
   5  -3  12        9.99        7.86      3.22 o 
   6  -3  12        5.02        6.27      3.42 o 
  -6  -2  12        7.89       16.71      6.86 o 
  -5  -2  12      137.49      139.03     13.97 o 
  -4  -2  12        0.03        4.78      3.46 o 
  -3  -2  12      199.51      186.01      8.63 o 
  -2  -2  12       10.16        9.14      5.55 o 
  -1  -2  12       95.33       57.19     22.16 o 
   0  -2  12       16.51       20.00      3.88 o 
   1  -2  12        0.73       -0.44      3.23 o 
   2  -2  12        3.29        2.18      4.73 o 
   3  -2  12        2.72        2.74      2.35 o 
   4  -2  12        8.38        4.88      2.50 o 
   5  -2  12        0.62        4.11      3.01 o 
   6  -2  12        3.74        2.83      3.33 o 
  -6  -1  12        8.53       14.00      5.96 o 
  -5  -1  12        0.05        2.38      2.80 o 
  -4  -1  12        5.49        0.11      3.29 o 
  -3  -1  12        5.10        4.06      3.25 o 
  -2  -1  12        3.31        3.09      1.71 o 
  -1  -1  12       39.38       43.57      5.02 o 
   0  -1  12       74.78       69.94      4.00 o 
   1  -1  12        4.60        7.09      2.97 o 
   2  -1  12       93.72       93.57      6.43 o 
   3  -1  12       17.73       24.14      3.15 o 
   4  -1  12       12.95       14.59      2.21 o 
   5  -1  12       14.41       19.07      3.65 o 
   6  -1  12        7.66        8.05      4.96 o 
   7  -1  12        0.78        0.03      6.89 o 
  -6   0  12        0.19       10.79      6.42 o 
  -5   0  12        8.87       13.73      4.46 o 
  -4   0  12        0.40        1.58      2.86 o 
  -3   0  12        2.64        5.17      3.32 o 
  -2   0  12        1.09        0.31      3.91 o 
  -1   0  12       11.23        5.51      2.18 o 
   0   0  12       44.24       48.13      4.49 o 
   1   0  12        2.41        2.91      1.73 o 
   2   0  12        1.28        2.06      2.27 o 
   3   0  12        5.34        8.78      2.65 o 
   4   0  12       25.57       26.51      2.98 o 
   5   0  12       13.13       11.42      2.31 o 
   6   0  12       10.43       15.00      3.25 o 
   7   0  12       15.83       15.41      7.11 o 
  -6   1  12        0.07        0.92      3.43 o 
  -5   1  12        3.59        0.10      2.91 o 
  -4   1  12        0.08       -3.60      3.60 o 
  -3   1  12        0.46       -2.66      2.66 o 
  -2   1  12        8.27        4.99      3.55 o 
  -1   1  12       47.90       49.22      8.64 o 
   0   1  12       39.06       36.94      4.91 o 
   1   1  12       47.15       53.02      7.04 o 
   2   1  12       54.07       58.91      7.45 o 
   3   1  12        1.94        0.70      1.86 o 
   4   1  12        9.86       11.99      2.27 o 
   5   1  12        5.08        4.57      1.65 o 
   6   1  12       22.06       28.56      4.20 o 
   7   1  12        0.01        5.07      2.69 o 
  -6   2  12        1.54       -2.30      2.99 o 
  -5   2  12        2.40        4.18      1.95 o 
  -4   2  12        0.57        4.98      3.05 o 
  -3   2  12        1.99        0.36      2.55 o 
  -2   2  12       26.24       25.95      6.55 o 
  -1   2  12       17.15       23.47      5.56 o 
   0   2  12       53.00       57.78      8.79 o 
   1   2  12        7.41        6.62      2.56 o 
   2   2  12        3.43        2.32      1.95 o 
   3   2  12       13.60        9.93      2.40 o 
   4   2  12        5.05       10.39      2.22 o 
   5   2  12       38.00       36.82      3.60 o 
   6   2  12        2.88        4.35      3.23 o 
   7   2  12       28.41       23.98      3.92 o 
  -5   3  12       46.07       44.80      6.50 o 
  -4   3  12        9.04        8.95      3.92 o 
  -3   3  12      195.29      184.50     16.59 o 
  -2   3  12       11.95       19.18      5.80 o 
  -1   3  12      177.85      169.86     15.37 o 
   0   3  12       15.95       24.71      6.13 o 
   1   3  12       87.98      132.20      9.81 o 
   2   3  12      153.91      154.06      9.92 o 
   3   3  12       29.92       32.22      8.63 o 
   4   3  12       60.08       57.10      5.21 o 
   5   3  12        2.52        8.08      2.51 o 
   6   3  12       15.76       12.40      3.80 o 
   7   3  12        0.26        5.85      3.74 o 
  -5   4  12       72.18       84.97      8.66 o 
  -4   4  12       11.04       15.15      5.32 o 
  -3   4  12      342.13      369.16     24.16 o 
  -2   4  12        0.02       11.10      5.71 o 
  -1   4  12      857.18      883.16     36.19 o 
   0   4  12       35.45       28.40      6.73 o 
   1   4  12      784.29      800.56     23.06 o 
   2   4  12      129.47      124.16     12.37 o 
   3   4  12      325.83      304.39     14.26 o 
   4   4  12      119.16      137.33      9.89 o 
   5   4  12       70.31       66.91      5.75 o 
   6   4  12       52.36       55.55     11.60 o 
   7   4  12        8.62        8.98      3.70 o 
  -4   5  12        0.19        1.63      2.16 o 
  -3   5  12       81.75       72.89     11.26 o 
  -2   5  12        5.80        7.20      4.23 o 
  -1   5  12       56.21       60.49     10.06 o 
   0   5  12       56.88       56.69      9.64 o 
   1   5  12        0.54        4.64      3.46 o 
   2   5  12      110.35      112.73      8.86 o 
   3   5  12        3.93        6.78      3.22 o 
   4   5  12       18.19       19.84      4.02 o 
   5   5  12        6.34       11.34      2.81 o 
   6   5  12        3.91        2.34      4.11 o 
   7   5  12        0.81       -2.36      3.87 o 
  -3   6  12        6.67       10.90      5.46 o 
  -2   6  12        0.80       11.47      4.91 o 
  -1   6  12        7.40        2.74      3.45 o 
   0   6  12       12.83       11.44      4.57 o 
   1   6  12       15.47       22.37      6.72 o 
   2   6  12       15.28       17.09      3.65 o 
   3   6  12       14.92       10.88      3.21 o 
   4   6  12        8.70        9.51      3.37 o 
   5   6  12        8.20       12.96      3.55 o 
   6   6  12        5.04       10.07      4.72 o 
  -2   7  12        0.37        1.34      3.59 o 
  -1   7  12        0.31        0.23      2.97 o 
   0   7  12        0.54        6.53      3.60 o 
   1   7  12        9.29        8.59      4.09 o 
   2   7  12       10.47       10.21      4.55 o 
   3   7  12        2.36        1.54      1.78 o 
   4   7  12       14.93       10.15      3.30 o 
   5   7  12        1.23        5.83      2.38 o 
  -1   8  12        5.65        1.85      3.04 o 
   0   8  12       39.31       35.45      8.80 o 
   1   8  12       10.98       19.30      6.42 o 
   2   8  12       40.87       53.91     10.47 o 
   3   8  12        5.79        3.38      2.72 o 
   4   8  12       29.59       32.04      7.74 o 
  -2  -8  13        0.50        5.42      5.89 o 
  -1  -8  13       42.90       47.99     11.40 o 
   0  -8  13        5.83        6.38      5.92 o 
  -4  -7  13        2.68        8.76      5.49 o 
  -3  -7  13        0.56        6.41      5.38 o 
  -2  -7  13       12.04       25.59      8.52 o 
  -1  -7  13        4.63       13.84      6.57 o 
   0  -7  13       10.55       13.75      6.50 o 
   1  -7  13       16.32       23.16      8.07 o 
   2  -7  13       14.60       28.94      8.87 o 
  -5  -6  13       10.10       21.80      6.46 o 
  -4  -6  13        0.30       -0.46      3.34 o 
  -3  -6  13       39.18       33.45      7.96 o 
  -2  -6  13        2.44        0.69      4.46 o 
  -1  -6  13      149.12      155.75     17.90 o 
   0  -6  13        0.65        8.22      6.13 o 
   1  -6  13      110.50      108.48      9.88 o 
   2  -6  13        1.21        1.14      5.02 o 
   3  -6  13       35.10       35.49      6.11 o 
   4  -6  13        2.00        2.76      5.49 o 
  -5  -5  13        0.05        0.66      2.88 o 
  -4  -5  13        4.25        0.25      3.65 o 
  -3  -5  13        8.69       10.88      5.78 o 
  -2  -5  13       21.11       25.36      7.97 o 
  -1  -5  13        0.15        3.55      4.75 o 
   0  -5  13       26.03       27.62      7.60 o 
   1  -5  13        0.50       -2.43      2.54 o 
   2  -5  13       15.62       18.01      4.55 o 
   3  -5  13        0.31        9.30      4.63 o 
   4  -5  13       12.22       17.99      4.47 o 
  -6  -4  13        6.93        3.64      4.68 o 
  -5  -4  13        5.83       13.70      5.70 o 
  -4  -4  13       14.89       11.80      5.51 o 
  -3  -4  13       47.01       35.03      7.39 o 
  -2  -4  13        4.12        1.04      3.28 o 
  -1  -4  13      148.25      122.67     14.69 o 
   0  -4  13       30.07       32.78      7.81 o 
   1  -4  13      104.85       98.67      8.94 o 
   2  -4  13       37.38       40.90      6.19 o 
   3  -4  13       20.52       51.85      6.84 o 
   4  -4  13       30.23       37.75      6.19 o 
   5  -4  13        4.78        8.02      3.33 o 
  -6  -3  13        0.41        0.85      3.71 o 
  -5  -3  13      140.50      148.09     15.28 o 
  -4  -3  13       43.48       35.50      7.84 o 
  -3  -3  13      328.45      354.59     23.53 o 
  -2  -3  13       65.43       65.67      9.85 o 
  -1  -3  13      234.44      228.66     19.68 o 
   0  -3  13      180.93      169.60     17.31 o 
   1  -3  13       91.69       82.65      8.07 o 
   2  -3  13      226.20      232.60     13.55 o 
   3  -3  13       38.44       46.72      6.51 o 
   4  -3  13       37.28       39.37     13.40 o 
   5  -3  13        1.10        0.25      2.48 o 
   6  -3  13       11.05        6.30      2.56 o 
  -6  -2  13        0.86       -1.71      3.84 o 
  -5  -2  13        6.46        4.23      2.72 o 
  -4  -2  13        1.65       -2.00      3.46 o 
  -3  -2  13        5.00       10.63      5.05 o 
  -2  -2  13        1.25        0.77      1.50 o 
  -1  -2  13        0.04        3.09      5.10 o 
   0  -2  13        0.53        7.76      3.17 o 
   1  -2  13        1.10        1.31      3.35 o 
   2  -2  13       11.49        4.40      2.58 o 
   3  -2  13        0.25        0.55      2.25 o 
   4  -2  13        4.55        3.53      6.36 o 
   5  -2  13        0.21        0.80      3.01 o 
   6  -2  13        1.81        4.34      4.88 o 
  -6  -1  13        0.86        0.34      2.97 o 
  -5  -1  13        1.97        3.47      3.39 o 
  -4  -1  13        4.83       11.96      4.64 o 
  -3  -1  13       62.74       72.61     10.53 o 
  -2  -1  13        1.27       -0.50      1.48 o 
  -1  -1  13       37.28       34.18      4.98 o 
   0  -1  13        2.48        4.54      2.86 o 
   1  -1  13        2.57        8.97      2.69 o 
   2  -1  13       23.14       20.60      3.48 o 
   3  -1  13        8.07        9.92      2.84 o 
   4  -1  13        2.24        0.87      2.03 o 
   5  -1  13        0.47        2.64      1.95 o 
   6  -1  13        8.64        2.31      5.56 o 
  -6   0  13        7.22       12.20      6.31 o 
  -5   0  13        0.31        3.37      3.66 o 
  -4   0  13       12.31       19.83      5.74 o 
  -3   0  13        1.07        9.63      4.75 o 
  -2   0  13       30.88       33.57      7.24 o 
  -1   0  13       29.64       31.65      4.29 o 
   0   0  13       30.91       28.95      4.40 o 
   1   0  13       46.31       40.13      4.55 o 
   2   0  13        8.66       12.56      2.86 o 
   3   0  13       33.42       38.23      4.59 o 
   4   0  13        0.92        0.46      1.25 o 
   5   0  13       14.96       10.32      2.09 o 
   6   0  13        0.43        4.15      3.36 o 
   7   0  13        4.24        7.43      3.52 o 
  -6   1  13        0.09        5.98      5.68 o 
  -5   1  13        5.70       -1.75      2.97 o 
  -4   1  13       11.88       16.22      5.93 o 
  -3   1  13       42.24       41.90      8.06 o 
  -2   1  13       11.48       13.43      4.94 o 
  -1   1  13       44.46       35.43      7.39 o 
   0   1  13        9.65        4.41      2.08 o 
   1   1  13       13.22        2.77      2.31 o 
   2   1  13        2.07       -2.95      2.95 o 
   3   1  13       77.28       65.57      5.73 o 
   4   1  13        4.73        5.68      1.75 o 
   5   1  13       19.72       17.40      2.72 o 
   6   1  13        0.69        2.80      1.85 o 
   7   1  13        0.09        1.26      2.40 o 
  -5   2  13        4.40        7.98      4.59 o 
  -4   2  13       29.91       33.35      7.36 o 
  -3   2  13        4.80        4.63      3.17 o 
  -2   2  13       91.89       83.29     11.78 o 
  -1   2  13        3.23        4.52      3.57 o 
   0   2  13       60.18       71.45     10.41 o 
   1   2  13        6.55        4.98      2.44 o 
   2   2  13        7.97       15.05      4.19 o 
   3   2  13        0.28        3.93      2.62 o 
   4   2  13        0.50       -0.32      1.73 o 
   5   2  13        4.81        5.98      1.77 o 
   6   2  13        0.43       -1.22      1.80 o 
   7   2  13        1.09        3.49      2.63 o 
  -5   3  13       32.87       27.17      5.14 o 
  -4   3  13        2.59       -2.50      3.20 o 
  -3   3  13      133.17      150.16     15.22 o 
  -2   3  13       16.68       19.57      5.19 o 
  -1   3  13      420.59      394.74     25.16 o 
   0   3  13       45.88       66.63     10.06 o 
   1   3  13      398.31      388.85     16.66 o 
   2   3  13       10.09        9.03      2.68 o 
   3   3  13      197.52      202.59     21.94 o 
   4   3  13       27.39       37.08      5.45 o 
   5   3  13       46.84       44.85      4.78 o 
   6   3  13        2.00       -0.52      3.91 o 
   7   3  13        2.69        4.90      7.69 o 
  -4   4  13       12.96       13.54      4.79 o 
  -3   4  13        0.04        1.65      3.25 o 
  -2   4  13       23.58       41.31      8.75 o 
  -1   4  13       16.05       17.46      6.19 o 
   0   4  13        0.88        2.36      2.68 o 
   1   4  13      130.54      122.67     13.71 o 
   2   4  13        0.05       -1.96      1.96 o 
   3   4  13      202.90      182.10     11.80 o 
   4   4  13       10.49       15.64      5.36 o 
   5   4  13      103.19      111.96      7.63 o 
   6   4  13        5.75        4.85      6.96 o 
  -4   5  13        0.48        0.59      2.45 o 
  -3   5  13        0.18        1.69      3.60 o 
  -2   5  13        6.66        8.11      3.81 o 
  -1   5  13       29.33       34.40      8.03 o 
   0   5  13       14.31       17.07      5.78 o 
   1   5  13        0.49        7.24      4.35 o 
   2   5  13       14.23       13.98      3.73 o 
   3   5  13       16.58       21.15      4.34 o 
   4   5  13        0.08        3.34      3.63 o 
   5   5  13       11.05       10.03      2.92 o 
   6   5  13        8.83       10.73      3.96 o 
  -3   6  13        1.02        3.01      3.23 o 
  -2   6  13        7.29        5.27      3.66 o 
  -1   6  13       31.71       30.82      7.45 o 
   0   6  13       47.44       51.08     10.06 o 
   1   6  13       82.32       87.48     12.38 o 
   2   6  13      129.40      142.34     10.65 o 
   3   6  13       32.69       38.57      5.70 o 
   4   6  13      109.71      120.43      9.96 o 
   5   6  13        6.52        5.51      2.45 o 
   6   6  13       19.89       31.46      8.04 o 
  -2   7  13       47.45       63.23     11.60 o 
  -1   7  13        1.48        3.27      3.30 o 
   0   7  13       39.53       34.52      8.36 o 
   1   7  13        2.39        4.56      4.41 o 
   2   7  13        6.90        1.47      2.43 o 
   3   7  13        3.22        1.50      3.30 o 
   4   7  13        0.54       -0.55      1.80 o 
   5   7  13        0.49       -0.12      2.04 o 
   0   8  13       34.13       31.41      8.41 o 
   1   8  13        0.50       -2.91      3.86 o 
   2   8  13       40.70       55.83     10.70 o 
   3   8  13        7.39        9.32      4.90 o 
  -3  -7  14        0.56        8.57      5.70 o 
  -2  -7  14       13.12       17.48      7.60 o 
  -1  -7  14        0.77       -0.20      5.08 o 
   0  -7  14        1.40        2.80      5.13 o 
   1  -7  14        1.45        8.67      6.22 o 
  -4  -6  14        0.26        8.01      5.74 o 
  -3  -6  14        4.25       12.24      7.05 o 
  -2  -6  14        5.57        4.51      4.63 o 
  -1  -6  14        5.66        7.14      6.23 o 
   0  -6  14       15.11       24.03      8.51 o 
   1  -6  14        7.59       11.56      6.21 o 
   2  -6  14        5.93        2.29      8.85 o 
   3  -6  14        1.30        6.98      3.51 o 
  -5  -5  14        4.83        8.89      5.79 o 
  -4  -5  14       11.44        7.54      8.55 o 
  -3  -5  14        0.85       -0.63      3.39 o 
  -2  -5  14        1.30       -2.76      4.07 o 
  -1  -5  14       20.19       27.39      7.79 o 
   0  -5  14        2.63       10.14      6.24 o 
   1  -5  14       32.52       35.70      5.61 o 
   2  -5  14        6.35        4.78      4.68 o 
   3  -5  14       27.96       18.81      8.50 o 
   4  -5  14        3.32        1.82      3.41 o 
  -5  -4  14       10.77        3.86      3.87 o 
  -4  -4  14        0.68       15.17      6.34 o 
  -3  -4  14       49.36       48.04     14.63 o 
  -2  -4  14        0.00        4.70      3.58 o 
  -1  -4  14       64.55       54.99     10.08 o 
   0  -4  14        5.24        2.99      4.98 o 
   1  -4  14       13.62       10.14      3.63 o 
   2  -4  14       12.54       16.41      4.51 o 
   3  -4  14        4.40        5.04      2.87 o 
   4  -4  14        9.88        5.05      2.34 o 
   5  -4  14        1.56       -0.49      3.53 o 
  -5  -3  14       19.34       29.83      7.68 o 
  -4  -3  14        5.11        1.45      3.13 o 
  -3  -3  14        0.25       10.19      5.53 o 
  -2  -3  14       67.54       82.66     12.37 o 
  -1  -3  14       45.02       36.61      7.57 o 
   0  -3  14      119.39      101.64     14.38 o 
   1  -3  14        0.35       -0.12      3.26 o 
   2  -3  14      129.80      133.39     15.24 o 
   3  -3  14        0.06       10.52      3.95 o 
   4  -3  14       26.34       18.36      7.45 o 
   5  -3  14        3.17        0.35      2.52 o 
  -5  -2  14        3.50        5.54      4.37 o 
  -4  -2  14        1.09       -3.83      3.83 o 
  -3  -2  14        1.00        5.38      4.71 o 
  -2  -2  14        1.21        9.72      2.61 o 
  -1  -2  14        5.34        6.57      4.76 o 
   0  -2  14       23.51       27.08      7.95 o 
   1  -2  14        0.10        3.69      3.02 o 
   2  -2  14       77.69       67.16      7.52 o 
   3  -2  14        9.03       13.95      3.93 o 
   4  -2  14       40.47       44.19      5.99 o 
   5  -2  14        9.03        3.74      2.67 o 
   6  -2  14        6.72       10.53      3.77 o 
  -5  -1  14       10.31       10.42      4.80 o 
  -4  -1  14      108.01      114.08     14.13 o 
  -3  -1  14        3.26       -1.12      3.93 o 
  -2  -1  14      524.29      509.56     16.53 o 
  -1  -1  14        0.03        1.20      2.38 o 
   0  -1  14      351.50      348.70     15.17 o 
   1  -1  14       47.98       53.34      5.29 o 
   2  -1  14      161.22      136.95      8.42 o 
   3  -1  14       11.94       18.49      3.65 o 
   4  -1  14       85.11       80.35      6.95 o 
   5  -1  14        3.58        8.98      3.01 o 
   6  -1  14        7.34        3.36      6.18 o 
  -5   0  14        4.45        3.84      3.26 o 
  -4   0  14        0.27        8.15      4.51 o 
  -3   0  14        9.15       13.12      5.48 o 
  -2   0  14       48.94       50.23      9.46 o 
  -1   0  14        0.00       -0.02      1.93 o 
   0   0  14      218.47      166.39     10.34 o 
   1   0  14       67.84       52.40      5.10 o 
   2   0  14      245.15      195.82     10.03 o 
   3   0  14      149.26      141.67      8.69 o 
   4   0  14      127.74      133.32      8.65 o 
   5   0  14       89.81       92.35      7.28 o 
   6   0  14       25.54       30.57      5.86 o 
  -5   1  14        0.68        2.75      2.98 o 
  -4   1  14       76.77       69.52     11.26 o 
  -3   1  14       63.34       61.83     10.28 o 
  -2   1  14      276.25      240.63     19.62 o 
  -1   1  14       77.75       91.36     12.41 o 
   0   1  14      219.64      209.90     18.06 o 
   1   1  14       95.07       85.94      6.59 o 
   2   1  14      160.91      145.72      8.59 o 
   3   1  14      106.29       94.88      7.18 o 
   4   1  14       83.70       78.83      6.74 o 
   5   1  14       16.78       10.38      2.10 o 
   6   1  14        0.80        2.07      3.25 o 
  -5   2  14        7.32       13.89      5.44 o 
  -4   2  14        2.54        0.74      2.58 o 
  -3   2  14        2.61        3.99      3.68 o 
  -2   2  14        0.48        3.61      4.22 o 
  -1   2  14        5.41        2.23      2.84 o 
   0   2  14        3.34        5.03      3.90 o 
   1   2  14       47.21       40.03      6.00 o 
   2   2  14        3.18        1.91      6.25 o 
   3   2  14      101.59       95.22      8.96 o 
   4   2  14        7.54        1.83      2.24 o 
   5   2  14       39.03       45.19      4.38 o 
   6   2  14        0.50       -2.21      2.21 o 
  -4   3  14        1.66        0.68      3.62 o 
  -3   3  14        9.77       10.85      4.39 o 
  -2   3  14       45.05       48.49      9.45 o 
  -1   3  14       49.53       45.34      8.54 o 
   0   3  14       65.21       89.19     12.27 o 
   1   3  14      159.53      160.66     11.23 o 
   2   3  14        9.04       13.03      3.52 o 
   3   3  14      133.86      142.43     10.97 o 
   4   3  14        1.07        0.50      2.07 o 
   5   3  14        2.78        3.41      2.29 o 
   6   3  14        0.04       -1.70      2.35 o 
  -4   4  14        1.78        5.58      3.89 o 
  -3   4  14       68.16       70.57     11.60 o 
  -2   4  14        0.01        4.46      3.44 o 
  -1   4  14       56.87       53.42      9.75 o 
   0   4  14        2.25        1.32      3.69 o 
   1   4  14       12.88        9.96      4.74 o 
   2   4  14        2.81        2.07      6.46 o 
   3   4  14        3.88        5.73      3.02 o 
   4   4  14        3.44        0.79      3.26 o 
   5   4  14        1.31        3.06      1.90 o 
   6   4  14        0.77        3.09      2.69 o 
  -3   5  14       23.09       29.75      7.83 o 
  -2   5  14        5.79       19.65      6.69 o 
  -1   5  14       77.34       76.59     11.97 o 
   0   5  14        2.55        8.87      6.14 o 
   1   5  14       57.45       66.22     11.18 o 
   2   5  14       18.82       19.85      4.16 o 
   3   5  14       10.85       20.66      4.27 o 
   4   5  14        0.87        1.65      2.25 o 
   5   5  14        0.14        0.50      1.86 o 
   6   5  14        5.38        9.72      5.56 o 
  -2   6  14        0.71        0.31      2.38 o 
  -1   6  14        3.11        0.47      2.65 o 
   0   6  14        3.19        5.08      2.63 o 
   1   6  14        1.79        6.40      4.44 o 
   2   6  14       19.91       18.95      5.94 o 
   3   6  14        0.42        1.05      1.87 o 
   4   6  14        5.22        6.65      2.84 o 
   5   6  14        0.01       -0.56      1.73 o 
  -1   7  14       11.79       11.50      5.39 o 
   0   7  14        0.25       -0.38      2.43 o 
   1   7  14        5.68        4.18      2.97 o 
   2   7  14       10.23        9.33      5.47 o 
   3   7  14       25.78       30.83      5.26 o 
   4   7  14       22.59       25.41      5.14 o 
  -3  -6  15       64.23       68.39     12.70 o 
  -2  -6  15        0.78       -2.41      3.63 o 
  -1  -6  15       66.12       92.76     14.61 o 
   0  -6  15        0.23        9.51      6.89 o 
   1  -6  15       40.88       50.85     11.09 o 
   2  -6  15        0.25        0.66      2.80 o 
  -4  -5  15        6.98        8.32      5.46 o 
  -3  -5  15        1.24       -5.48      5.79 o 
  -2  -5  15        5.63        9.84      5.09 o 
  -1  -5  15        0.01        0.59      3.98 o 
   0  -5  15       14.82       22.13      7.54 o 
   1  -5  15       10.87        9.05      3.03 o 
   2  -5  15       21.75       26.41      9.62 o 
   3  -5  15       22.21       22.90      5.84 o 
  -4  -4  15       12.16       10.80      5.31 o 
  -3  -4  15       54.80       70.17     12.37 o 
  -2  -4  15       40.01       39.51      9.57 o 
  -1  -4  15       73.48       49.86     11.91 o 
   0  -4  15       56.09       50.47      9.97 o 
   1  -4  15       29.84       24.39      5.31 o 
   2  -4  15       12.66       10.07      9.28 o 
   3  -4  15        5.19        6.28      3.73 o 
   4  -4  15        0.02       -0.71      3.11 o 
  -5  -3  15        7.40       17.38      5.64 o 
  -4  -3  15        1.08        8.47      4.62 o 
  -3  -3  15        2.75        4.06      4.67 o 
  -2  -3  15        4.25        8.57      5.50 o 
  -1  -3  15       12.17       13.31      6.54 o 
   0  -3  15       22.11       34.14      8.33 o 
   1  -3  15        3.87        0.42      4.44 o 
   2  -3  15       94.23       93.40     12.91 o 
   3  -3  15        3.19        4.93      3.21 o 
   4  -3  15       11.64       13.06      3.90 o 
   5  -3  15        0.19       -0.82      3.11 o 
  -5  -2  15        0.01        7.16      4.67 o 
  -4  -2  15        6.68        6.03      3.63 o 
  -3  -2  15        0.12        1.93      3.41 o 
  -2  -2  15       18.25       24.65      7.42 o 
  -1  -2  15        2.21       -0.22      2.14 o 
   0  -2  15        1.76       10.80      3.77 o 
   1  -2  15        0.01        1.07      2.10 o 
   2  -2  15        9.73       14.95      3.05 o 
   3  -2  15        0.44       -2.25      4.07 o 
   4  -2  15        2.18        4.09      2.12 o 
   5  -2  15        0.10        4.11      2.82 o 
  -5  -1  15        5.06       12.13      5.50 o 
  -4  -1  15        0.05       12.50      5.96 o 
  -3  -1  15        0.03        0.15      3.67 o 
  -2  -1  15        1.56       -2.34      4.35 o 
  -1  -1  15       19.16       17.02      4.53 o 
   0  -1  15        0.18        2.80      3.68 o 
   1  -1  15       80.78       64.53      5.98 o 
   2  -1  15        2.69        2.83      3.63 o 
   3  -1  15        0.01        4.80      2.53 o 
   4  -1  15       31.56       29.79      4.76 o 
   5  -1  15       11.71       15.99      3.83 o 
  -5   0  15        0.65        3.90      3.52 o 
  -4   0  15       16.24       20.81      6.14 o 
  -3   0  15        1.56        4.96      4.31 o 
  -2   0  15       19.24        6.23      3.56 o 
  -1   0  15       24.33       20.05      3.66 o 
   0   0  15       37.50       42.99      5.48 o 
   1   0  15      140.14      153.64      8.92 o 
   2   0  15       33.38       32.24      4.50 o 
   3   0  15       57.81       60.65      6.02 o 
   4   0  15       27.64       29.68      4.31 o 
   5   0  15       10.16       10.46      2.92 o 
   6   0  15        7.14        9.31      4.14 o 
  -5   1  15        6.35        1.52      2.48 o 
  -4   1  15       18.69       20.27      6.73 o 
  -3   1  15       35.51       45.87      9.66 o 
  -2   1  15        6.62        7.16      4.88 o 
  -1   1  15      112.19      109.61     14.09 o 
   0   1  15       16.35       14.26      5.47 o 
   1   1  15       94.86       76.61      6.42 o 
   2   1  15        0.64       -1.58      1.98 o 
   3   1  15        1.60       -0.07      2.05 o 
   4   1  15        3.91       13.19      3.16 o 
   5   1  15        0.01       -0.95      2.80 o 
   6   1  15        0.82        5.06      3.28 o 
  -4   2  15        6.87       -1.34      3.66 o 
  -3   2  15       16.09       19.65      6.69 o 
  -2   2  15        1.40        9.39      5.80 o 
  -1   2  15       17.38       12.96      5.66 o 
   0   2  15       15.23       17.09      6.05 o 
   1   2  15        0.70       -2.53      2.53 o 
   2   2  15        1.86        2.71      3.43 o 
   3   2  15        1.05        1.71      2.40 o 
   4   2  15        1.19        3.88      3.99 o 
   5   2  15        0.27       -1.55      1.83 o 
   6   2  15        0.68        1.74      4.96 o 
  -4   3  15        0.23       -0.37      3.32 o 
  -3   3  15        4.47        5.79      3.43 o 
  -2   3  15        6.97       10.44      5.04 o 
  -1   3  15        3.03        8.53      4.50 o 
   0   3  15       23.39       25.52      6.89 o 
   1   3  15       17.78       20.39      6.63 o 
   2   3  15        0.48        4.40      3.61 o 
   3   3  15       26.34       31.39      5.62 o 
   4   3  15        6.19       10.12      3.36 o 
   5   3  15       17.44       13.07      3.84 o 
   6   3  15        1.64        0.78      3.16 o 
  -3   4  15       10.20        3.74      3.36 o 
  -2   4  15        5.50        7.23      4.41 o 
  -1   4  15       30.93       25.24      6.37 o 
   0   4  15        0.87        5.98      3.93 o 
   1   4  15       74.26       78.08     11.62 o 
   2   4  15        7.29        5.55      3.29 o 
   3   4  15       45.08       41.12      8.57 o 
   4   4  15        6.85       12.16      3.53 o 
   5   4  15        2.14        0.71      2.27 o 
  -2   5  15        2.25        1.95      4.75 o 
  -1   5  15        2.71        2.65      3.24 o 
   0   5  15        2.62        8.59      5.19 o 
   1   5  15        5.11        2.77      3.60 o 
   2   5  15        0.60       -0.46      4.94 o 
   3   5  15       15.13       15.76      4.34 o 
   4   5  15        4.38        9.74      3.43 o 
   5   5  15       14.45       11.35      4.36 o 
  -1   6  15       38.06       39.69      9.53 o 
   0   6  15       30.14       44.79      9.65 o 
   1   6  15       38.15       44.71      9.94 o 
   2   6  15       37.25       47.12     10.03 o 
   3   6  15       20.64       13.56      4.46 o 
   4   6  15        4.15        9.74      3.22 o 
   1   7  15        9.83       15.28      6.28 o 
   2   7  15       31.26       42.65      9.51 o 
  -1  -6  16       10.45       14.06      7.32 o 
   0  -6  16        2.93       15.84      7.76 o 
  -3  -5  16        0.63        4.01      2.89 o 
  -2  -5  16        0.03       -5.79      5.79 o 
  -1  -5  16        5.82        2.44      4.68 o 
   0  -5  16        0.02        2.98      3.65 o 
   1  -5  16        0.09       -0.95      4.18 o 
   2  -5  16       16.49       25.22      5.51 o 
  -4  -4  16        0.17       -1.03      3.43 o 
  -3  -4  16        6.38       17.84      7.36 o 
  -2  -4  16        3.70        5.28      5.19 o 
  -1  -4  16        6.41        1.87      4.94 o 
   0  -4  16       22.72       19.51      6.56 o 
   1  -4  16       16.18       23.08      5.33 o 
   2  -4  16       17.33       22.30      5.31 o 
   3  -4  16       14.63       15.39      4.56 o 
  -4  -3  16       14.40       13.71      5.66 o 
  -3  -3  16        4.13        7.73      5.34 o 
  -2  -3  16       17.71       28.38      8.25 o 
  -1  -3  16       30.99       33.93      9.55 o 
   0  -3  16       24.15       29.13     14.31 o 
   1  -3  16        3.80        5.06      3.03 o 
   2  -3  16        1.29       -2.57      2.61 o 
   3  -3  16        2.53        1.54      2.51 o 
   4  -3  16        1.47        4.07      2.27 o 
  -4  -2  16        1.83       -5.05      5.05 o 
  -3  -2  16        0.10       -1.69      3.10 o 
  -2  -2  16        1.39        5.58      4.52 o 
  -1  -2  16        2.83        0.49      3.03 o 
   0  -2  16        7.16        9.39      5.54 o 
   1  -2  16        0.17        5.20      2.59 o 
   2  -2  16        9.51       12.11      4.23 o 
   3  -2  16        1.38        7.11      2.93 o 
   4  -2  16        0.53        2.66      2.41 o 
  -4  -1  16       13.73       15.67      6.65 o 
  -3  -1  16        0.04       -0.28      3.76 o 
  -2  -1  16        2.23        2.91      3.99 o 
  -1  -1  16        2.81        2.22      1.78 o 
   0  -1  16        7.10        8.44      3.03 o 
   1  -1  16        3.84        2.86      2.19 o 
   2  -1  16        0.37       -1.28      1.89 o 
   3  -1  16       18.06       21.37      4.12 o 
   4  -1  16        2.72        4.62      3.29 o 
   5  -1  16       10.23       12.94      3.55 o 
  -4   0  16       38.84       30.43      7.75 o 
  -3   0  16        0.89        7.31      5.84 o 
  -2   0  16       83.84       64.63     11.24 o 
  -1   0  16       19.96       18.67      6.47 o 
   0   0  16      182.44      171.36     11.53 o 
   1   0  16       49.92       50.62      5.48 o 
   2   0  16      103.45       94.90      7.51 o 
   3   0  16       26.86       30.42      4.56 o 
   4   0  16        9.78       10.00      2.95 o 
   5   0  16       12.56       11.16      2.94 o 
  -4   1  16        8.21        8.63      4.13 o 
  -3   1  16       16.37       28.81      8.24 o 
  -2   1  16        2.08        6.01      4.19 o 
  -1   1  16       34.39       37.94      9.67 o 
   0   1  16        0.46        3.22      3.55 o 
   1   1  16        6.32        0.89      2.00 o 
   2   1  16        4.30        2.53      2.78 o 
   3   1  16        3.86        1.87      3.06 o 
   4   1  16       12.25        7.13      3.51 o 
   5   1  16        2.58        5.51      2.49 o 
  -4   2  16        0.02       -1.63      3.63 o 
  -3   2  16        0.86       -0.90      2.76 o 
  -2   2  16        0.03        4.01      4.19 o 
  -1   2  16       10.11       13.05      6.53 o 
   0   2  16        1.78        9.47      5.26 o 
   1   2  16       17.48       24.26      5.20 o 
   2   2  16        9.73        4.97      4.69 o 
   3   2  16        0.19       -1.76      2.46 o 
   4   2  16        2.80        3.45      2.37 o 
   5   2  16        0.00        2.20      2.36 o 
  -3   3  16        3.56        1.54      4.12 o 
  -2   3  16       14.28        6.46      3.44 o 
  -1   3  16       15.47       29.13      7.64 o 
   0   3  16       33.09       37.31      8.63 o 
   1   3  16        0.86        6.95      4.43 o 
   2   3  16       54.26       57.25      7.33 o 
   3   3  16        2.65        1.85      2.65 o 
   4   3  16       39.94       52.80      7.24 o 
   5   3  16        0.13        0.53      2.07 o 
  -2   4  16        2.31        1.78      2.86 o 
  -1   4  16       23.98       24.83      7.11 o 
   0   4  16        9.64        7.07      3.88 o 
   1   4  16       50.88       39.12      8.51 o 
   2   4  16        0.63        2.25      2.53 o 
   3   4  16       24.34       17.54      4.55 o 
   4   4  16        1.54        2.50      2.32 o 
   5   4  16       13.90       13.30      3.80 o 
  -1   5  16        0.50        5.80      4.92 o 
   0   5  16        0.62        6.39      5.79 o 
   1   5  16        1.15        2.98      4.17 o 
   2   5  16        4.08       -0.18      3.70 o 
   3   5  16        1.74       -1.13      2.28 o 
   4   5  16        1.53        3.91      6.93 o 
   0   6  16        1.43        5.86      3.86 o 
   1   6  16        0.21       -3.51      4.32 o 
   2   6  16        1.79        0.52      2.76 o 
   3   6  16        0.14       -1.73      2.75 o 
  -1  -5  17        4.49        8.64      3.90 o 
   0  -5  17        6.61       12.34      6.51 o 
  -2  -4  17        7.21       23.84      8.16 o 
  -1  -4  17        8.31        9.38      5.65 o 
   0  -4  17       21.47        8.63      6.56 o 
   1  -4  17       13.05        7.81      4.25 o 
   2  -4  17       11.23        5.09      8.54 o 
  -3  -3  17       10.09        6.48      5.32 o 
  -2  -3  17       71.01       89.20     13.86 o 
  -1  -3  17        7.13       12.36      5.36 o 
   0  -3  17       57.29       62.87      7.99 o 
   1  -3  17        4.48        4.58      8.90 o 
   2  -3  17       13.87       18.54      4.44 o 
   3  -3  17        0.01        0.34      2.80 o 
  -3  -2  17        0.25        6.21      4.39 o 
  -2  -2  17        0.02        7.59      5.32 o 
  -1  -2  17        0.52        0.27      3.70 o 
   0  -2  17        1.67        0.32      2.27 o 
   1  -2  17        3.74        7.75      2.89 o 
   2  -2  17        0.45        1.03      2.61 o 
   3  -2  17        1.00        7.46      3.01 o 
   4  -2  17        2.77       -2.09      2.80 o 
  -3  -1  17        4.27       -5.81      5.81 o 
  -2  -1  17        1.11       -4.99      5.10 o 
  -1  -1  17        2.36        2.96      4.49 o 
   0  -1  17        3.30        6.85      4.84 o 
   1  -1  17       47.79       47.53      6.44 o 
   2  -1  17        2.42        2.44      2.52 o 
   3  -1  17       28.06       25.06      4.00 o 
   4  -1  17        0.01        0.18      3.33 o 
  -3   0  17       73.04       69.12     12.25 o 
  -2   0  17       10.00       17.66      7.08 o 
  -1   0  17      141.62      142.06     17.60 o 
   0   0  17        7.81        8.60      2.76 o 
   1   0  17       53.90       45.78      5.64 o 
   2   0  17       14.75       15.53      3.25 o 
   3   0  17       41.82       28.41      4.62 o 
   4   0  17        3.99        5.13      2.60 o 
  -3   1  17        6.18        4.74      5.19 o 
  -2   1  17       10.20       20.15      7.08 o 
  -1   1  17        0.21        9.53      5.86 o 
   0   1  17       55.09       35.89      9.15 o 
   1   1  17        2.37        5.81      3.05 o 
   2   1  17       53.19       43.51      5.34 o 
   3   1  17        0.00       -1.96      1.96 o 
   4   1  17       16.05       18.09      4.08 o 
  -3   2  17        0.07        2.64      3.73 o 
  -2   2  17        7.97        2.64      2.87 o 
  -1   2  17        1.39        6.10      5.74 o 
   0   2  17        0.03       12.36      5.87 o 
   1   2  17        0.02        3.73      5.08 o 
   2   2  17        0.10        6.05      3.06 o 
   3   2  17        0.92        3.74      3.28 o 
   4   2  17        0.05        7.32      3.88 o 
  -2   3  17        0.11       -4.89      4.89 o 
  -1   3  17        4.04       -3.89      4.37 o 
   0   3  17        0.33        2.56      3.50 o 
   1   3  17        5.32       12.84      6.06 o 
   2   3  17        0.49        4.75      3.64 o 
   3   3  17       10.17       10.26      3.77 o 
   4   3  17        0.03        2.93      2.66 o 
  -1   4  17        5.07        4.95      3.19 o 
   0   4  17       47.17       49.17     10.02 o 
   1   4  17        0.69        2.72      3.45 o 
   2   4  17       54.94       71.50      8.73 o 
   3   4  17       11.43       10.73      4.05 o 
   4   4  17       26.39       31.61      6.26 o 
   0   5  17        0.49        2.66      4.20 o 
   1   5  17        2.73       -0.65      3.27 o 
   2   5  17        0.14       -4.02      4.63 o 
  -2  -3  18       33.48       54.01     11.70 o 
  -1  -3  18        0.01        3.32      5.85 o 
   0  -3  18       24.76       44.17     16.95 o 
   1  -3  18        4.63       10.09      3.69 o 
   2  -3  18        6.05        4.06      3.00 o 
  -2  -2  18        9.77        3.97      4.89 o 
  -1  -2  18        0.01        2.74      3.71 o 
   0  -2  18        9.56       17.21      4.39 o 
   1  -2  18       12.58       10.76      4.92 o 
   2  -2  18        6.74       10.14      3.28 o 
   3  -2  18        4.80        7.05      2.75 o 
  -2  -1  18        5.21        2.05      3.29 o 
  -1  -1  18        0.81       -4.57      5.23 o 
   0  -1  18        2.30        4.93      2.87 o 
   1  -1  18        1.45       -0.43      4.96 o 
   2  -1  18        1.22       -0.10      2.22 o 
   3  -1  18        1.78        4.44      2.68 o 
  -2   0  18       17.62       30.30      9.10 o 
  -1   0  18        9.75       11.49      5.46 o 
   0   0  18        0.44       -1.37      2.46 o 
   1   0  18        3.50       -0.40      3.00 o 
   2   0  18        0.77       -2.45      2.45 o 
   3   0  18        2.90        3.73      1.93 o 
  -2   1  18        0.06        2.69      3.45 o 
  -1   1  18        1.34        6.40      5.31 o 
   0   1  18        0.02        2.87      5.68 o 
   1   1  18        1.55       13.92      7.24 o 
   2   1  18        0.12       -1.41      5.59 o 
   3   1  18        0.68        2.60      3.71 o 
  -1   2  18        0.58        0.55      4.20 o 
   0   2  18        8.59       14.74      6.17 o 
   1   2  18        2.97        8.14      5.02 o 
   2   2  18       11.11        6.69      3.37 o 
   3   2  18       32.03       43.39      6.94 o 
  -1   3  18        0.33        8.35      4.97 o 
   0   3  18       47.57       74.00     12.72 o 
   1   3  18        6.15       -0.69      3.12 o 
   2   3  18       31.00       34.91      7.64 o 
   3   3  18        0.70        1.79      4.61 o 
   1   4  18       70.60       70.35     12.71 o 
   0  -1  19        1.27        6.80      4.90 o 
   1  -1  19       14.13       17.19      4.60 o 
   0   0  19        2.27       10.82      5.95 o 
   1   0  19       11.86        8.59      3.26 o 
   2   0  19       22.70       29.64      4.81 o 
   0   1  19       15.89       26.94      9.44 o 
   1   1  19        7.85       11.17      6.48 o 
   2   1  19        5.74       11.54      4.28 o 
                                                 
